# Supplementary material for: Transcriptome analysis unveils survival strategies of Streptococcus parauberis against fish serum
Source: PLoS One. 2021 May 26;16(5):e0252200. doi: 10.1371/journal.pone.0252200 (PMC8153452; doi:10.1371/journal.pone.0252200)
Supplement: S1 File — (XLSX) [file pone.0252200.s006.xlsx]

## Sheet: Sheet1
Gene	Differential gene expression analysis result							Normalized read counts (counts per million)																			Raw read counts																			Gene information
	Serum_1h-Broth_1h___log2FC	Serum_1h-Broth_1h___FDR	Serum_2h-Broth_2h___log2FC	Serum_2h-Broth_2h___FDR	Serum_4h-Broth_4h___log2FC	Serum_4h-Broth_4h___FDR		Broth_1h_rep1	Broth_1h_rep2	Broth_1h_rep3	Broth_2h_rep1	Broth_2h_rep2	Broth_2h_rep3	Broth_4h_rep1	Broth_4h_rep2	Broth_4h_rep3	Serum_1h_rep1	Serum_1h_rep2	Serum_1h_rep3	Serum_2h_rep1	Serum_2h_rep2	Serum_2h_rep3	Serum_4h_rep1	Serum_4h_rep2	Serum_4h_rep3		Broth_1h_rep1	Broth_1h_rep2	Broth_1h_rep3	Broth_2h_rep1	Broth_2h_rep2	Broth_2h_rep3	Broth_4h_rep1	Broth_4h_rep2	Broth_4h_rep3	Serum_1h_rep1	Serum_1h_rep2	Serum_1h_rep3	Serum_2h_rep1	Serum_2h_rep2	Serum_2h_rep3	Serum_4h_rep1	Serum_4h_rep2	Serum_4h_rep3		Locus	Begin	End	Strand
SPSF3K_00001	3.13382	7.90205e-135	1.0364	1.17211e-15	0.321747	0.0159314		10.1989	10.254	10.3047	10.4325	10.4834	10.3435	10.7411	10.6359	10.595	13.3855	13.413	13.3488	11.2924	11.747	11.2747	10.7946	11.2695	10.8271		1714	1643	1605	1853	1182	1270	1648	1884	1466	9683	10012	10450	2060	3143	2690	1341	1733	1643		Chromosome	237	1010	-
SPSF3K_00002	1.15424	4.19244e-46	-0.230693	0.00615482	-0.90607	2.57112e-28		12.8106	12.7454	12.7564	13.0337	13.2673	12.9618	13.5826	13.3969	13.4915	13.9809	13.8767	13.9152	12.8158	12.9644	12.802	12.5157	12.687	12.5519		10506	9264	8803	11271	8160	7818	11836	12798	10941	14632	13808	15476	5928	7313	7762	4428	4634	5439		Chromosome	1086	2294	-
SPSF3K_00003	1.00396	6.47325e-39	0.0696113	0.442425	-0.456346	1.45744e-07		9.35151	9.50735	9.49266	9.09109	9.36061	9.17292	9.49593	9.62882	9.40405	10.4987	10.4457	10.4086	9.26831	9.28391	9.27203	9.12001	9.03875	9.02638		950	977	912	728	541	562	693	935	640	1306	1277	1358	504	567	668	418	367	469		Chromosome	2492	2977	+
SPSF3K_00007	1.38937	4.52354e-87	0.96556	1.39904e-41	-0.196536	0.00729456		11.7156	11.8553	11.7488	11.6656	11.574	11.5102	12.5718	12.5179	12.5342	13.1619	13.1734	13.153	12.5219	12.6626	12.4586	12.3024	12.4803	12.2437		4915	4996	4376	4363	2521	2856	5872	6957	5633	8292	8479	9123	4835	5932	6117	3819	4015	4392		Chromosome	3505	6180	-
SPSF3K_00008	2.21251	1.32859e-115	0.940298	7.04777e-22	0.101257	0.328252		14.1832	14.112	14.1549	14.1333	14.3096	14.0242	14.9058	14.7947	14.8513	16.3891	16.3694	16.3286	14.9951	15.2931	14.9925	14.8542	15.1376	14.8465		27213	23896	23216	24160	16810	16332	29622	33732	28085	77684	77737	82460	26862	36752	35446	22409	25344	26698		Chromosome	6140	7759	-
SPSF3K_00009	1.05416	2.5197e-18	1.11714	4.14733e-20	0.975877	1.31219e-15		13.3056	13.3049	13.529	12.7768	12.3793	12.7219	12.8253	12.667	12.6472	14.4953	14.4374	14.3777	13.6852	13.9265	13.6316	13.609	13.91	13.5249		14809	13655	15043	9432	4408	6620	7001	7715	6092	20902	20369	21327	10833	14250	13798	9451	10821	10680		Chromosome	7841	8713	-
SPSF3K_00010	-1.12712	1.25989e-69	-0.0971212	0.208728	0.900258	1.34877e-29		11.766	11.6745	11.6814	9.68691	9.61952	9.70251	8.83211	8.64977	8.63124	10.5559	10.5363	10.6526	9.62436	9.56758	9.53601	9.71519	9.47046	9.59844		5090	4407	4176	1103	648	813	436	472	373	1359	1360	1609	646	691	803	633	496	699		Chromosome	9109	10131	+
SPSF3K_00011	0.391555	1.15641e-05	-0.194165	0.0354444	-0.112132	0.233561		14.2845	14.133	14.2142	13.7011	13.9524	13.7014	13.8619	13.6976	13.799	14.6236	14.596	14.5903	13.4882	13.7651	13.517	13.5775	13.7766	13.6658		29193	24246	24191	17904	13122	13057	14365	15765	13541	22846	22737	24713	9450	12742	12744	9247	9865	11776		Chromosome	10374	11855	+
SPSF3K_00012	2.58911	6.98473e-161	0.654516	2.30059e-11	0.398832	6.15921e-05		11.3103	11.3674	11.2164	11.5837	11.548	11.6237	11.4488	11.4121	11.4016	13.833	13.9452	13.8796	12.1525	12.4271	12.1187	11.6934	12.0467	11.69		3710	3561	3024	4122	2476	3090	2694	3230	2567	13206	14480	15099	3742	5038	4832	2503	2972	2991		Chromosome	12043	13137	-
SPSF3K_00013	3.3438	3.87097e-234	0.395419	0.000209917	0.19149	0.086465		9.80053	9.99282	9.84784	10.4678	10.6092	10.3424	10.0311	10.0607	9.95133	13.1786	13.2524	13.2305	10.7536	11.0675	10.7695	10.0462	10.4102	10.1413		1299	1370	1168	1899	1290	1269	1006	1263	937	8389	8957	9627	1417	1961	1894	797	954	1020		Chromosome	13140	13544	-
SPSF3K_00014	0.434472	0.460102	-0.699366	0.49014	-2.1981	0.0786328		3.52578	4.05258	3.66002	2.94826	2.9304	2.32766	3.1986	2.70651	3.03726	3.91145	3.39701	4.6414	2.38283	2	2.94075	2.41185	2.43887	2		11	17	11	5	3	1	5	3	4	10	6	21	1	0	4	1	1	0		Chromosome	13651	13740	-
SPSF3K_00015	0.799667	2.71967e-26	0.0197558	0.817225	-0.0919647	0.267192		12.4345	12.5611	12.5639	11.7971	11.6295	11.8297	11.5218	11.527	11.4452	13.325	13.3381	13.2974	11.757	11.8645	11.7001	11.3016	11.5734	11.3327		8094	8152	7703	4780	2620	3565	2834	3498	2646	9285	9505	10084	2844	3410	3614	1907	2140	2334		Chromosome	13921	15165	+
SPSF3K_00016	0.233828	0.00670619	-0.0917002	0.321908	-0.219205	0.0158652		12.2928	12.2935	12.2711	11.4397	11.1475	11.4837	11.2135	11.2252	11.0833	12.4784	12.5744	12.5039	11.2288	11.3993	11.1869	10.912	11.0673	10.8872		7336	6771	6287	3730	1875	2804	2288	2837	2058	5162	5597	5816	1971	2469	2531	1455	1506	1713		Chromosome	15165	16445	+
SPSF3K_00017	0.742763	1.22711e-68	0.0319539	0.504653	-0.52303	5.77599e-31		12.5971	12.5903	12.5775	12.2098	12.1269	12.1855	12.4494	12.3507	12.3618	13.3037	13.3717	13.316	12.1886	12.2739	12.1581	11.839	11.8901	11.8662		9060	8319	7776	6365	3700	4563	5394	6195	4998	9149	9729	10215	3837	4530	4966	2769	2666	3380		Chromosome	16495	17472	+
SPSF3K_00018	0.455775	1.92646e-12	0.153486	0.0252488	-0.383911	1.12474e-08		12.0367	11.9248	12.0384	11.5572	11.5258	11.5796	11.9614	11.8992	11.8618	12.505	12.455	12.4078	11.6222	11.8294	11.6633	11.4528	11.636	11.4804		6142	5243	5350	4047	2438	2997	3845	4529	3533	5258	5152	5441	2590	3328	3523	2118	2235	2586		Chromosome	17485	18027	+
SPSF3K_00019	0.490304	2.03891e-14	0.495881	2.51656e-14	0.0812127	0.235393		13.0898	13.1109	13.1854	12.6954	12.636	12.6824	13.0139	12.8866	13.001	13.6919	13.56	13.6031	13.141	13.2461	13.1116	12.9832	13.1756	12.9812		12751	11936	11854	8914	5267	6441	7979	8984	7786	11975	11086	12465	7428	8891	9621	6124	6503	7325		Chromosome	18030	18869	+
SPSF3K_00020	0.289534	2.2621e-14	0.746094	4.17036e-82	0.351584	1.38917e-19		12.5071	12.5125	12.5458	12.0309	11.9944	12.0598	12.5137	12.4244	12.4752	12.7784	12.8321	12.8222	12.7873	12.7984	12.7386	12.7846	12.8667	12.8155		8512	7882	7607	5622	3375	4182	5640	6520	5407	6356	6692	7253	5812	6518	7428	5336	5249	6530		Chromosome	18845	19687	+
SPSF3K_00021	0.137273	0.00069797	0.860506	1.4876e-100	0.452101	3.05746e-29		12.9135	13.0078	12.9587	12.4796	12.5036	12.4654	13.065	13.0183	12.9941	13.0351	13.1374	13.1181	13.3853	13.3295	13.3135	13.4635	13.4825	13.4877		11283	11113	10129	7675	4805	5541	8267	9843	7749	7594	8270	8905	8799	9420	11067	8544	8045	10408		Chromosome	19680	20486	+
SPSF3K_00022	-1.22481	6.49577e-14	0.523418	0.0018074	0.401471	0.0173968		14.4705	14.3205	14.5884	13.7638	13.8084	13.681	14.2721	14.0887	14.1947	13.2226	13.263	13.2325	14.3571	13.8796	14.5159	14.9548	14.1867	14.5206		33211	27613	31356	18700	11875	12873	19091	20676	17815	8649	9023	9640	17260	13794	25474	24027	13109	21299		Chromosome	20612	21268	+
SPSF3K_00023	3.06383	6.41701e-199	1.49777	3.29689e-48	0.869051	3.60831e-17		11.024	11.0396	10.9441	11.4057	11.5475	11.3028	12.001	11.9017	11.9412	14.0355	14.1273	14.0289	12.8192	13.1293	12.7801	12.6705	13.0146	12.7428		3041	2836	2503	3643	2475	2473	3952	4537	3733	15196	16429	16745	5942	8199	7645	4930	5816	6209		Chromosome	21313	21945	-
SPSF3K_00024	2.46955	4.07458e-159	0.89808	8.20437e-22	0.197637	0.0410736		11.1018	11.0742	11.1476	11.2501	11.3953	11.168	11.771	11.7508	11.7817	13.6308	13.5842	13.5092	12.0582	12.3462	12.0897	11.7746	12.1273	11.973		3210	2905	2883	3270	2227	2252	3369	4086	3342	11478	11274	11679	3505	4763	4736	2648	3143	3640		Chromosome	21970	22842	-
SPSF3K_00025	1.99626	2.58229e-173	0.551675	2.1868e-13	-0.320012	2.90945e-05		10.0187	10.0074	10.0388	10.0619	10.205	9.92012	10.6037	10.4973	10.5521	12.0392	12.0343	11.9668	10.6207	10.7007	10.5204	10.1165	10.2924	10.2796		1512	1384	1334	1432	974	946	1498	1711	1423	3806	3848	4007	1292	1520	1593	837	879	1123		Chromosome	22854	23525	-
SPSF3K_00026	1.69434	6.61246e-28	0.454812	0.00446113	-0.284767	0.0791795		13.7643	13.7498	13.7674	13.487	13.5194	13.4354	13.6597	13.6637	13.7485	15.4425	15.4409	15.48	13.7311	14.2907	13.7067	13.0434	13.7697	13.3118		20354	18589	17747	15434	9719	10858	12486	15399	13075	40305	40840	45791	11183	18344	14536	6385	9818	9213		Chromosome	23774	24892	+
SPSF3K_00027	1.09094	6.72049e-06	0.273694	0.293291	-0.702432	0.00633172		8.95837	8.88324	8.83684	8.5681	8.09449	8.54385	8.42998	8.45225	8.43903	10.1147	9.98364	9.82205	8.38645	9.14885	8.39997	6.97251	8.33981	7.62262		722	632	577	505	223	362	329	411	326	1000	926	903	272	516	363	92	225	175		Chromosome	24918	25085	-
SPSF3K_00028	-0.0443851	0.523828	0.0279466	0.720317	-0.227094	0.00220246		10.6119	10.7317	10.7759	10.0589	9.89128	10.0836	10.1464	10.0844	10.0984	10.5945	10.658	10.7326	10.0814	9.99108	10.0605	9.96263	9.84976	9.8364		2284	2290	2227	1429	783	1060	1090	1284	1038	1396	1480	1701	888	928	1157	752	646	825		Chromosome	25174	25551	+
SPSF3K_00029	-0.233654	4.73029e-08	0.0833552	0.0641644	-0.0390882	0.399029		13.7466	13.8225	13.8654	13.2651	13.1918	13.2443	13.2774	13.2818	13.2755	13.5735	13.576	13.5864	13.3427	13.2566	13.3519	13.2973	13.2193	13.1998		20106	19551	18994	13233	7744	9510	9579	11817	9419	11031	11210	12321	8543	8956	11366	7614	6703	8524		Chromosome	25610	27508	+
SPSF3K_00030	1.51046	2.7207e-169	-0.342533	6.19922e-10	-1.2573	7.24466e-117		13.9178	13.9431	13.9487	14.9443	15.068	14.9139	15.5572	15.4572	15.5112	15.4407	15.4484	15.4513	14.6214	14.713	14.5649	14.1822	14.3301	14.24		22640	21255	20123	42391	28438	30262	46530	53393	44376	40253	41052	44890	20732	24583	26353	14063	14479	17534		Chromosome	27599	29572	+
SPSF3K_00031	1.08399	9.76835e-87	-0.41516	8.74609e-14	-1.17763	3.03131e-99		11.5024	11.484	11.366	12.3245	12.4849	12.3202	12.804	12.7823	12.7963	12.5058	12.5589	12.5406	11.9502	12.0202	11.9166	11.6135	11.6634	11.5763		4239	3861	3355	6892	4743	5010	6898	8357	6756	5261	5537	5966	3252	3799	4200	2368	2278	2764		Chromosome	29573	30025	+
SPSF3K_00032	0.88715	5.30476e-35	-0.509565	2.36498e-12	-1.53972	1.3123e-101		13.6015	13.5655	13.6124	14.5091	14.6587	14.4345	15.3346	15.2023	15.3075	14.4689	14.4689	14.5024	13.939	14.1384	13.9979	13.6862	13.8627	13.673		18181	16359	15938	31351	21412	21706	39877	44746	38532	20523	20819	23252	12917	16505	17788	9971	10472	11835		Chromosome	30060	31418	+
SPSF3K_00033	1.02749	2.89569e-30	-1.09072	3.41553e-33	-2.32458	5.07988e-144		11.5376	11.5775	11.5004	12.4048	12.6604	12.2879	13.3207	13.2619	13.3001	12.401	12.6795	12.6014	11.3097	11.4732	11.3195	10.9957	10.954	10.9665		4344	4120	3683	7287	5357	4899	9871	11655	9581	4892	6020	6223	2085	2599	2775	1542	1392	1810		Chromosome	31436	31708	+
SPSF3K_00034	-0.504951	3.1649e-11	-0.576312	5.0061e-14	-0.887543	2.77877e-31		15.8912	15.6625	15.9155	15.435	15.6018	15.4507	15.6534	15.4837	15.5817	15.3689	15.3213	15.276	14.9005	14.8452	15.0136	14.716	14.6378	14.7062		88922	70008	78679	59565	41173	43907	49738	54382	46599	38301	37592	39754	25157	26942	35969	20361	17922	24225		Chromosome	31941	32552	+
SPSF3K_00035	-1.75356	4.96284e-43	-1.70205	4.18466e-37	-1.50676	9.55098e-27		9.90501	9.9844	9.66589	9.29613	9.46784	9.37258	8.77865	9.02589	9.06454	8.15282	7.93474	8.24978	7.71034	7.58407	7.78194	7.69711	7.10523	7.54803		1397	1362	1029	840	583	646	420	614	505	254	221	301	169	172	235	154	94	166		Chromosome	32713	32877	+
SPSF3K_00036	-1.64994	3.0189e-44	-0.959041	5.25698e-15	-0.585069	7.47112e-06		9.37546	9.15665	8.97162	8.56527	8.59565	8.54385	8.19004	8.07798	8.11689	7.52414	7.44203	7.66956	7.79963	7.56755	7.50357	7.61196	7.58291	7.46938		966	765	634	504	317	362	278	316	260	163	156	200	180	170	193	145	132	157		Chromosome	32989	33195	+
SPSF3K_00037	-1.43387	1.76868e-52	-1.236	2.72876e-38	-1.18281	7.08274e-34		10.1018	9.90191	9.74197	9.75554	9.87281	9.71482	9.76693	9.75515	9.75973	8.52145	8.5353	8.44419	8.60488	8.53537	8.52408	8.64078	8.64157	8.48001		1602	1286	1085	1157	773	820	837	1021	820	329	337	345	317	336	396	299	278	320		Chromosome	33308	33598	+
SPSF3K_00038	-1.50843	6.42817e-40	-0.987082	7.06861e-18	-0.930523	1.20408e-15		9.99665	9.78563	9.61043	9.46351	9.75676	9.53014	9.54077	9.53363	9.63353	8.32671	8.27114	8.3325	8.63607	8.57723	8.60466	8.68777	8.80186	8.43932		1489	1186	990	944	713	721	715	875	751	287	280	319	324	346	419	309	311	311		Chromosome	33672	33935	+
SPSF3K_00039	-1.32699	2.53189e-26	-0.768411	7.20417e-10	-0.750377	2.59768e-09		10.1981	10.125	9.94186	10.1005	10.3334	10.0269	10.0368	10.1155	10.1434	8.66579	8.65316	8.97438	9.59745	9.1926	9.36549	9.51084	9.1834	9.34303		1713	1502	1247	1471	1065	1019	1010	1312	1071	364	366	500	634	532	713	549	406	585		Chromosome	34061	34279	+
SPSF3K_00040	0.436315	2.37361e-13	0.484408	1.1976e-14	0.152446	0.0190834		10.3486	10.3166	10.2784	10.0046	10.0866	9.96056	10.2532	10.2383	10.1987	10.7056	10.8215	10.7216	10.4841	10.5322	10.4811	10.4247	10.4635	10.2603		1902	1716	1576	1376	897	973	1174	1429	1113	1508	1658	1688	1175	1352	1550	1037	990	1108		Chromosome	34312	34848	-
SPSF3K_00041	-1.26675	3.73583e-34	0.792758	6.22884e-14	0.822271	1.12692e-14		11.4568	11.6488	11.559	10.3379	10.0327	10.4536	10.0803	10.2799	10.1067	10.3709	10.31	10.1931	11.1344	10.9553	11.1371	11.0703	10.841	11.0157		4107	4329	3836	1735	864	1371	1041	1471	1044	1195	1162	1169	1846	1814	2445	1624	1287	1873		Chromosome	35015	35374	+
SPSF3K_00042	5.14718	0	3.07729	2.43591e-121	1.41207	9.0786e-27		10.7483	10.7751	10.799	11.5411	11.641	11.2934	12.9939	12.9201	12.9047	15.9043	15.9407	15.9093	14.4019	14.8709	14.3978	14.1665	14.6148	14.2322		2511	2360	2263	4002	2641	2457	7869	9195	7283	55511	57750	61665	17805	27427	23470	13911	17639	17439		Chromosome	35401	36312	-
SPSF3K_00043	5.62359	1.09213e-297	3.25088	1.94251e-100	1.2849	6.13238e-17		10.2613	10.3349	10.3523	11.0998	11.3513	10.9323	12.8429	12.7558	12.8257	15.9934	15.9138	15.8983	14.1821	14.7183	14.1907	13.8556	14.4171	13.9411		1790	1738	1659	2946	2160	1912	7087	8205	6895	59046	56684	61196	15288	24674	20332	11214	15380	14252		Chromosome	36309	36890	-
SPSF3K_00044	6.91698	4.633e-299	3.15205	9.54736e-64	0.820973	1.55579e-05		9.13711	9.45349	9.15972	10.5856	11.1212	10.3848	12.4568	12.5566	12.3268	15.9707	16.3163	16.1871	13.717	14.1971	13.6632	12.9898	13.5516	13.2139		818	941	723	2061	1841	1307	5422	7146	4878	58127	74927	74756	11074	17191	14104	6152	8440	8608		Chromosome	36877	37203	-
SPSF3K_00045	2.73236	3.95624e-121	0.948094	1.99506e-15	0.280271	0.0232737		9.85159	9.98124	9.93493	10.1692	10.2515	10.0998	10.4412	10.3384	10.3082	12.662	12.6288	12.6611	11.0779	11.333	10.9202	10.3579	10.9045	10.6172		1346	1359	1241	1543	1006	1072	1338	1532	1201	5863	5812	6486	1775	2358	2103	990	1345	1420		Chromosome	37401	37712	+
SPSF3K_00046	2.36914	3.50189e-108	1.46506	8.4991e-42	1.10214	3.40796e-24		11.6817	11.6976	11.7739	11.8013	11.8532	11.7791	12.0949	12.0369	11.9868	14.1277	14.0466	14.0825	13.1748	13.4884	13.137	12.9578	13.4052	13.0208		4801	4478	4453	4794	3060	3442	4218	4983	3853	16200	15535	17380	7604	10517	9792	6017	7625	7529		Chromosome	37714	38718	+
SPSF3K_00047	2.30664	6.20726e-135	1.52961	2.90108e-59	1.45887	9.99403e-54		10.7246	10.6043	10.7111	10.8566	10.9722	10.8518	10.9489	10.8132	10.854	12.9383	13.0463	12.9679	12.3258	12.598	12.3233	12.1934	12.5266	12.2479		2470	2096	2129	2488	1660	1808	1904	2131	1755	7101	7764	8024	4220	5672	5569	3541	4146	4405		Chromosome	38729	39064	+
SPSF3K_00048	0.746233	3.18839e-08	0.761907	2.49536e-07	0.689812	4.76958e-06		6.88426	6.79984	7.22986	6.76624	6.63535	6.76887	6.49183	6.87937	6.89122	7.63253	7.69801	7.78503	7.37218	7.55922	7.46655	7.51105	7.31304	7.47834		167	145	186	141	79	103	83	135	109	176	187	217	133	169	188	135	109	158		Chromosome	39221	40084	+
SPSF3K_00049	0.861077	1.94523e-15	0.621522	3.71044e-08	0.552932	1.18546e-06		7.30169	7.3446	7.30345	7.58042	7.46522	7.3941	7.54194	7.6091	7.66455	7.98053	8.19276	8.28713	8.05834	8.18086	8.05563	8.06065	8.28823	8.09965		225	214	196	252	143	161	176	227	189	225	265	309	216	262	285	199	217	245		Chromosome	40126	41343	+
SPSF3K_00050	0.513254	4.43358e-05	0.599568	3.03615e-06	0.504982	8.02396e-05		7.65471	7.58622	8.01846	7.88273	7.76667	7.8093	7.96923	8.10913	8.00314	8.22385	8.39766	8.17703	8.2491	8.56896	8.40389	8.6167	8.58925	8.37844		289	254	325	312	177	216	238	323	240	267	306	286	247	344	364	294	268	298		Chromosome	41414	42664	+
SPSF3K_00051	0.566346	1.02403e-08	0.78576	2.55877e-15	0.724458	1.53501e-13		8.38707	8.46624	8.58275	8.62083	8.58208	8.5904	8.70534	8.94436	8.94024	8.95949	9.15833	8.9971	9.24826	9.41896	9.45327	9.49771	9.74127	9.52039		484	472	483	524	314	374	399	580	463	447	521	508	497	623	758	544	599	662		Chromosome	42678	44726	+
SPSF3K_00052	0.748197	4.11837e-16	0.878422	4.90093e-22	0.706182	5.26232e-15		8.05765	7.89989	8.13189	8.34541	8.34545	8.21789	8.51416	8.62227	8.54038	8.68528	8.83618	8.78827	9.19839	9.21398	9.11581	9.16389	9.4084	9.2096		384	317	352	432	266	288	349	463	350	369	416	439	480	540	599	431	475	533		Chromosome	44771	46309	+
SPSF3K_00053	0.852212	3.32546e-23	0.815537	5.14171e-21	0.700206	1.59798e-16		8.34524	8.29986	8.37657	8.58496	8.64871	8.45858	8.87094	8.87874	8.94333	9.15668	9.31207	9.07925	9.41425	9.39809	9.31223	9.53931	9.72682	9.5117		470	420	418	511	329	341	448	554	464	513	580	538	558	614	687	560	593	658		Chromosome	46337	47911	+
SPSF3K_00054	1.55854	1.95835e-115	0.78367	4.17437e-30	0.414949	2.04607e-09		10.9556	10.9586	10.9686	11.5444	11.4474	11.5849	11.8255	11.9014	11.9253	12.4653	12.5424	12.5435	12.3224	12.2495	12.3563	12.4432	12.1455	12.293		2900	2681	2546	4011	2309	3008	3499	4536	3692	5115	5474	5978	4210	4454	5698	4211	3183	4545		Chromosome	48015	50213	+
SPSF3K_00055	1.27686	2.7133e-52	0.957373	7.95045e-31	0.743683	1.48947e-19		9.31017	9.24385	9.3419	9.99303	9.95235	10.0028	10.3341	10.4433	10.4538	10.6058	10.5075	10.5961	10.9875	10.8661	10.958	11.3528	10.9907	11.0928		923	813	821	1365	817	1002	1242	1648	1329	1407	1333	1547	1667	1705	2159	1976	1428	1976		Chromosome	50331	50915	+
SPSF3K_00056	1.30925	1.43367e-45	1.09016	1.65741e-31	0.723684	1.15576e-14		12.4575	12.5862	12.6023	12.2575	12.3569	12.1734	12.728	12.7591	12.7874	13.829	13.866	13.8807	13.2126	13.5501	13.2761	13.3751	13.6604	13.3922			8295	7911	6579	4340	4525	6544	8224	6714	13169	13706	15110	7806	10977	10784	8036	9101	9741		Chromosome	50967	51809	-
SPSF3K_00057	2.6658	4.44581e-46	1.1068	1.51703e-07	0.988491	5.20911e-06		5.92421	6.53757	6.06269	6.25045	6.18669	5.4521	5.90571	5.93752	6.06909	8.59749	8.85666	8.91298	7.15559	7.18986	6.86024	6.79502	7.14925	6.78027		83	120	80	97	57	39	54	68	60	347	422	479	114	130	122	81	97	96		Chromosome	52636	52881	+
SPSF3K_00058	0.878938	1.90111e-40	0.683	2.2907e-22	0.864901	1.69723e-34		10.8258	10.8569	10.9092	10.2169	10.1323	10.2033	10.1438	10.1912	10.0085	11.6573	11.7811	11.7825	10.7637	10.9952	10.832	10.99	11.0058	10.9465		2650	2498	2443	1595	926	1152	1088	1383	975	2920	3228	3526	1427	1865	1978	1536	1443	1785		Chromosome	53402	53893	-
SPSF3K_00059	0.150418	0.199018	-0.118993	0.342181	0.317558	0.0104277		10.3025	10.2567	10.3488	9.76296	9.37904	9.74942	9.19295	9.1847	8.94949	10.3852	10.4934	10.4779	9.48448	9.70042	9.37751	9.26342	9.61875	9.38886		1842	1646	1655	1163	548	840	561	686	466	1207	1320	1425	586	758	719	462	550	604		Chromosome	54087	54836	+
SPSF3K_00060	-0.035942	0.569793	0.113894	0.0737662	0.140572	0.0260765		10.8182	10.8792	10.9098	10.8208	10.9183	10.7623	10.9106	11.0252	10.9484	10.789	10.8701	10.8394	10.8939	11.0243	10.9209	11.0694	11.1865	11.0537		2636	2537	2444	2427	1599	1699	1854	2469	1874	1598	1715	1832	1562	1903	2104	1623	1636	1923		Chromosome	55027	55713	+
SPSF3K_00061	-0.134473	0.0577687	-0.0523717	0.490629	-0.03389	0.660615		10.4295	10.4231	10.5144	10.3052	10.4084	10.2893	10.299	10.3289	10.4199	10.3793	10.2938	10.2917	10.2231	10.3844	10.2314	10.2032	10.4312	10.3075		2012	1848	1857	1696	1122	1223	1212	1522	1298	1202	1149	1252	980	1220	1303	889	968	1145		Chromosome	55776	56594	+
SPSF3K_00062	-1.1459	9.38328e-32	-1.85016	2.72245e-72	-1.2353	3.10288e-31		11.9392	11.8662	11.9818	11.1169	11.0457	11.0762	10.4042	10.3496	10.2594	10.7854	10.8031	10.7686	9.0375	9.51901	9.10621	9.01705	9.30516	8.99553		5740	5034	5144	2981	1747	2113	1304	1544	1161	1594	1637	1744	429	668	595	389	442	459		Chromosome	56670	56819	-
SPSF3K_00063	-0.729369	9.65901e-18	-1.79732	2.61908e-90	-1.30061	2.49623e-45		12.3061	11.9936	12.1677	11.5028	11.5808	11.4357	10.8333	10.8506	10.7962	11.3693	11.456	11.4713	9.60423	9.88174	9.64275	9.4576	9.62396	9.50951		7404	5499	5852	3897	2533	2712	1757	2187	1686	2391	2576	2841	637	860	865	529	552	657		Chromosome	56835	57017	-
SPSF3K_00064	1.74922	5.70658e-82	0.899463	1.96208e-22	0.686773	1.33562e-13		12.6744	12.5406	12.6032	12.5311	12.7809	12.4978	12.7761	12.6926	12.8588	14.382	14.354	14.3307	13.3797	13.6674	13.4597	13.3426	13.5861	13.4525		9559	8037	7916	7954	5824	5667	6766	7853	7055	19323	19225	20642	8765	11907	12248	7857	8644	10157		Chromosome	57381	58691	+
SPSF3K_00065	1.40722	6.33374e-63	0.0229231	0.806002	-0.432108	4.6995e-07		13.8209	13.8125	13.7319	14.3677	14.555	14.2865	14.8273	14.6706	14.7581	15.2346	15.1578	15.1944	14.3673	14.5393	14.3778	14.1499	14.4335	14.3657		21169	19415	17315	28423	19927	19589	28054	30950	26328	34896	33563	37568	17383	21794	23147	13752	15555	19131		Chromosome	58846	60594	+
SPSF3K_00066	1.26246	1.06839e-43	0.355483	0.000140693	-0.0747907	0.443736		12.3218	12.3018	12.0287	12.9644	13.084	12.9103	13.5917	13.426	13.5495	13.4687	13.4608	13.5258	13.3264	13.4496	13.2466	13.2891	13.5586	13.4868		7485	6810	5314	10742	7186	7544	11911	13059	11390	10258	10349	11814	8447	10238	10565	7571	8481	10401		Chromosome	60587	61558	+
SPSF3K_00067	1.21631	1.07844e-30	0.632475	3.22614e-09	0.223727	0.0413586		12.1131	12.2288	11.889	13.0233	13.0463	12.9178	13.506	13.3295	13.5693	13.3119	13.1874	13.3915	13.7005	13.689	13.4884	13.4939	13.7599	13.8123		6476	6474	4823	11190	7001	7583	11224	12214	11547	9201	8562	10764	10948	12087	12494	8726	9751	13035		Chromosome	61576	62454	+
SPSF3K_00068	0.795226	4.88756e-12	0.376105	0.00138798	-0.0839	0.49474		11.0202	11.1287	10.9056	11.7825	11.7708	11.7474	12.2688	12.111	12.1626	11.8318	11.8011	11.8125	12.2006	12.2767	11.9293	11.7719	12.2812	12.1926		3033	3017	2437	4732	2890	3367	4759	5246	4353	3296	3273	3600	3869	4539	4237	2643	3497	4239		Chromosome	62510	63388	+
SPSF3K_00069	1.5681	6.26336e-83	0.581689	1.64738e-12	0.221621	0.00858737		14.4011	14.3277	14.3635	14.7102	14.9681	14.6302	15.2183	15.1148	15.2052	15.9426	15.9376	15.9167	15.2736	15.4803	15.3124	15.3428	15.4952	15.3625		31652	27751	26828	36039	26534	24859	36789	42112	35895	57003	57628	61982	32582	41845	44248	31443	32474	38180		Chromosome	63424	65112	-
SPSF3K_00070	2.3598	1.14673e-185	0.633312	2.00821e-14	-0.14634	0.0898622		11.346	11.6304	11.4949	11.8466	12.041	11.7184	12.1508	12.2779	12.155	13.7967	13.8553	13.9051	12.5237	12.5113	12.4854	12.0183	12.0712	12.0594		3803	4274	3669	4947	3486	3300	4385	5890	4330	12878	13605	15368	4841	5341	6232	3136	3023	3865		Chromosome	65399	65836	+
SPSF3K_00071	2.01003	1.85985e-276	0.986716	7.28424e-64	0.573137	4.27519e-22		10.6144	10.7102	10.5625	10.7334	10.729	10.7314	10.8601	10.9608	10.8507	12.6615	12.6446	12.6069	11.7509	11.7557	11.6419	11.5049	11.5192	11.3686		2288	2256	1920	2284	1402	1663	1790	2361	1751	5861	5876	6247	2832	3162	3471	2196	2061	2393		Chromosome	65833	66186	+
SPSF3K_00072	1.16519	1.55261e-96	0.964052	4.11959e-66	0.774611	3.08624e-43		13.5861	13.573	13.612	13.8385	13.953	13.7199	14.2293	14.1898	14.2456	14.7366	14.7646	14.7647	14.7531	14.8803	14.7751	14.9471	15.045	14.9949		17988	16445	15934	19694	13128	13225	18533	22177	18455	24707	25556	27890	22714	27605	30488	23899	23768	29591		Chromosome	66173	68728	+
SPSF3K_00073	0.681458	9.79742e-05	0.404887	0.0722675	0.241699	0.325821		6.07807	5.85996	5.84338	5.46455	5.19413	5.34756	4.99889	5.33005	5.52648	6.56361	6.60966	6.56706	5.78278	5.76148	5.64317	5.65119	5.54428	5.37546		93	73	68	54	27	36	27	43	40	82	86	91	42	46	50	35	30	34		Chromosome	69021	69350	-
SPSF3K_00074	0.777039	4.29989e-11	0.898888	1.43711e-11	0.809949	3.95019e-09		8.19183	8.16486	7.97408	7.36305	7.00448	7.48725	7.34454	7.14284	7.24151	8.85666	8.90006	8.89192	8.11637	8.35461	8.09012	7.91025	8.26841	7.91414		422	382	315	216	103	172	153	163	140	416	435	472	225	296	292	179	214	215		Chromosome	69366	69980	-
SPSF3K_00075	0.959327	8.2543e-44	0.413046	2.04243e-08	0.362184	1.7169e-06		10.2214	10.3587	10.2016	9.93941	9.97676	10.1434	9.85349	9.98361	9.80795	11.1734	11.2573	11.2259	10.4139	10.4977	10.3861	10.2272	10.3071	10.2061		1741	1767	1494	1315	831	1105	889	1197	848	2087	2244	2396	1119	1320	1451	904	888	1067		Chromosome	70640	71551	+
SPSF3K_00076	2.25498	1.28872e-141	1.58442	3.9905e-63	1.0792	4.67876e-30		8.43344	8.61267	8.49438	8.48669	8.30746	8.3988	8.67274	8.68268	8.63506	10.66	10.7675	10.8379	9.91335	10.1368	9.87239	9.63832	9.84976	9.71476		500	523	454	477	259	327	390	483	374	1461	1597	1830	790	1027	1015	600	646	758		Chromosome	71747	72409	+
SPSF3K_00077	2.24322	1.76105e-79	1.74515	1.92338e-39	1.17875	3.60436e-19		7.03472	7.06224	6.93799	6.80513	6.63535	6.7823	7.0383	7.09918	7.08258	9.18981	9.29216	9.17949	8.55446	8.61791	8.17977	8.16397	8.37731	8.14534		186	175	151	145	79	104	123	158	125	525	572	577	306	356	311	214	231	253		Chromosome	72378	72560	-
SPSF3K_00078	1.97667	1.00198e-106	2.05061	6.84308e-108	1.37117	9.58206e-51		8.63041	8.74311	8.64918	8.65849	8.54524	8.63919	9.12765	9.11627	9.00963	10.6017	10.6541	10.666	10.6162	10.8224	10.5195	10.3608	10.6085	10.3738		574	573	506	538	306	387	536	654	486	1403	1476	1624	1288	1654	1592	992	1095	1199		Chromosome	72570	73004	-
SPSF3K_00079	2.61456	1.09038e-110	2.63104	2.97285e-115	1.90826	7.28551e-64		7.48348	7.63004	7.36662	8.05398	7.93987	8.03925	8.46424	8.44529	8.54038	9.99331	10.0666	10.1894	10.5429	10.8215	10.4958	10.2048	10.5604	10.3533		256	262	205	352	200	254	337	409	350	919	981	1166	1224	1653	1566	890	1059	1182		Chromosome	73010	73429	-
SPSF3K_00080	2.90679	6.77854e-179	2.58095	9.54844e-147	1.95936	6.21568e-88		7.78112	7.70878	7.75026	8.40042	8.27408	8.39006	8.79893	8.65279	8.7453	10.6089	10.6473	10.6355	10.9231	11.0586	10.7839	10.4657	10.8309	10.7236		316	277	269	449	253	325	426	473	404	1410	1469	1590	1594	1949	1913	1067	1278	1529		Chromosome	73443	73865	-
SPSF3K_00081	3.19102	1.171e-122	2.75138	4.22561e-97	2.24509	1.42463e-66		6.36797	6.64826	6.65278	7.05954	7.54202	7.04996	7.38087	7.4583	7.53138	9.51358	9.69419	9.85351	9.9669	10.0263	9.81464	9.54952	9.71953	9.75216		115	130	123	174	151	126	157	204	172	658	757	923	820	951	975	564	590	778		Chromosome	74040	74273	-
SPSF3K_00082	3.30464	9.56238e-172	2.80221	3.71749e-125	2.17116	1.01359e-77		7.63004	7.60829	7.63526	7.94501	8.35613	8.0995	8.46847	8.56886	8.41254	10.6864	10.9478	11.049	10.8288	11.0623	10.8515	10.5134	10.7415	10.6709		284	258	248	326	268	265	338	446	320	1488	1810	2119	1493	1954	2005	1103	1201	1474		Chromosome	74288	74638	-
SPSF3K_00083	3.1497	9.74823e-243	3.00014	1.17692e-206	2.16531	2.91747e-114		7.9541	8.00348	7.98754	8.05801	7.98871	8.07242	8.5425	8.60052	8.31103	11.115	11.0734	11.143	11.0284	11.153	10.8771	10.5173	10.7747	10.6363		357	341	318	353	207	260	356	456	298	2004	1975	2262	1715	2081	2041	1106	1229	1439		Chromosome	74640	75215	-
SPSF3K_00084	3.15984	3.65591e-98	3.06592	1.0975e-79	2.09741	3.67749e-44		6.30701	6.24525	6.07955	6.07059	6.13804	6.02669	6.80423	6.85857	6.72895	9.24863	9.38673	9.27787	8.93015	9.28644	8.95136	8.65976	9.14767	8.72538		110	97	81	85	55	60	104	133	97	547	611	618	398	568	534	303	396	380		Chromosome	75369	75560	-
SPSF3K_00085	2.97786	8.61259e-87	2.48012	7.15812e-55	1.77579	3.93847e-31		6.24337	5.98334	6.44735	6.33261	6.06184	6.45341	6.66386	6.93009	6.74319	9.07629	9.13057	9.2211	8.66228	8.91095	8.56668	8.34492	8.77401	8.43472		105	80	106	103	52	82	94	140	98	485	511	594	330	437	408	243	305	310		Chromosome	75569	75760	-
SPSF3K_00086	3.31371	1.177e-223	2.6416	2.1409e-135	1.69635	3.7626e-60		7.32032	7.5973	7.55316	7.75942	7.7012	7.65724	8.28894	8.14392	8.29179	10.7104	10.7087	10.9032	10.303	10.4691	10.2002	9.94533	10.0135	9.81005		228	256	234	286	169	194	298	331	294	1513	1533	1915	1036	1294	1275	743	724	810		Chromosome	75750	76064	-
SPSF3K_00087	4.0396	0	2.74077	1.95272e-150	1.81205	1.55235e-67		9.61559	9.68664	9.80033	9.98987	9.96809	9.93523	10.6009	10.551	10.5017	13.6713	13.7046	13.8259	12.6393	12.9069	12.5299	12.1709	12.5517	12.3359		1142	1107	1130	1362	826	956	1495	1776	1374	11805	12255	14547	5245	7027	6427	3486	4219	4682		Chromosome	76347	77906	-
SPSF3K_00088	4.69795	5.22062e-291	2.87606	3.95272e-97	1.58873	4.35013e-36		6.23029	6.61594	6.25302	6.49605	6.38735	6.58185	7.36282	7.4091	7.35714	10.8611	11.0432	11.103	9.23959	9.51039	9.17208	8.82021	9.03093	8.97036		104	127	92	116	66	90	155	197	152	1680	1934	2200	494	664	623	339	365	451		Chromosome	77907	78065	-
SPSF3K_00089	4.2877	4.68117e-278	2.3846	2.12598e-83	1.55963	3.20104e-37		8.10139	8.08446	8.33506	8.4036	8.40321	8.32731	8.90875	8.82883	8.76986	12.4221	12.4098	12.5034	10.6775	10.9929	10.541	10.2399	10.6138	10.2847		396	361	406	450	277	311	460	535	411	4964	4993	5814	1344	1862	1616	912	1099	1127		Chromosome	78049	78573	-
SPSF3K_00090	4.99397	1.32134e-265	2.41472	1.38998e-58	1.3257	1.3801e-19		6.01848	6.36678	6.55974	6.59924	6.80076	6.48661	7.27868	7.07234	7.16952	11.2708	11.2023	11.2709	8.96566	9.19797	8.79588	8.4024	8.71176	8.28967		89	106	115	125	89	84	146	155	133	2233	2160	2472	408	534	479	253	292	280		Chromosome	78577	78849	-
SPSF3K_00091	4.65974	3.61103e-258	1.8547	3.67712e-39	0.914549	6.73828e-11		6.66861	7.18483	7.22986	7.42054	7.3841	7.21751	7.92071	7.95602	7.91782	11.7247	11.5397	11.7135	9.00715	9.38401	9.1038	8.66916	9.03093	8.78793		143	191	186	225	135	142	230	290	226	3060	2730	3361	420	608	594	305	365	397		Chromosome	78862	79095	-
SPSF3K_00092	4.47251	1.127e-224	1.43277	1.23086e-20	0.53191	0.00049938		6.4716	6.57168	6.98348	6.77606	6.56348	6.89786	7.44232	7.40193	7.29082	11.1078	10.9909	11.2108	7.94193	8.43877	8.04059	7.79479	7.94949	7.9532		124	123	156	142	75	113	164	196	145	1994	1865	2371	199	314	282	165	171	221		Chromosome	79083	79307	-
SPSF3K_00093	5.56598	1.84208e-208	0.964594	1.04203e-07	-0.558843	0.00270661		5.49204	5.78441	5.92025	6.7955	6.99084	6.71386	7.70842	7.55842	7.52315	11.2336	11.2288	11.118	7.56973	8.10276	7.58182	6.66953	7.49466	6.8917		60	69	72	144	102	99	198	219	171	2176	2200	2223	153	248	204	74	124	104		Chromosome	79567	79773	-
SPSF3K_00094	2.86599	2.12787e-254	1.30928	3.76093e-53	0.497935	8.26998e-09		11.0461	11.1944	11.0775	11.3624	11.2025	11.2614	11.6736	11.7953	11.6725	13.9334	13.9759	14.0031	12.5291	12.7326	12.4838	12.0888	12.3784	12.1561		3088	3158	2746	3535	1948	2403	3149	4214	3098	14158	14792	16448	4859	6227	6225	3293	3741	4133		Chromosome	79891	80724	+
SPSF3K_00095	2.62932	9.7166e-187	1.55873	7.65045e-66	0.88764	2.94807e-22		12.2264	12.348	12.345	12.4243	12.2328	12.3316	12.7451	12.8089	12.7504	14.9465	14.9247	14.9364	13.8107	14.0429	13.8039	13.5019	13.8636	13.5765		7006	7032	6618	7386	3982	5050	6622	8513	6544	28578	28555	31414	11818	15448	15549	8775	10478	11069		Chromosome	80794	81939	+
SPSF3K_00096	2.48082	1.08581e-211	1.81517	2.62109e-113	1.19497	6.98964e-50		13.9462	13.9245	13.9744	13.9254	13.9231	13.8373	14.4255	14.4518	14.4677	16.3786	16.4776	16.4292	15.587	15.8898	15.6369	15.5293	15.7982	15.5884		23090	20983	20485	20916	12858	14347	21233	26595	21527	77121	83787	88417	40488	55579	55408	35782	40063	44652		Chromosome	82036	84012	+
SPSF3K_00097	1.94369	3.14131e-84	1.95989	6.15047e-85	1.31749	3.60636e-39		13.5003	13.4356	13.5528	13.258	13.2304	13.208	13.9482	13.8978	13.9603	15.4472	15.4585	15.4149	15.0289	15.4131	15.104	15.1007	15.477	15.1517		16949	14950	15293	13168	7954	9274	15251	18113	15143	40437	41341	43771	27498	39941	38294	26584	32066	32990		Chromosome	84023	85246	+
SPSF3K_00098	2.00556	8.07344e-134	2.06779	1.69911e-140	1.26892	4.16258e-54		12.2499	12.3497	12.3341	12.1136	12.1729	12.0697	12.8575	12.9227	12.8811	14.2957	14.3189	14.3348	14.0972	14.3411	14.1063	13.9898	14.3249	14.1337		7121	7040	6568	5954	3820	4211	7159	9212	7165	18200	18762	20701	14414	18996	19176	12307	14427	16288		Chromosome	85248	85841	+
SPSF3K_00099	1.84282	1.51231e-46	1.83051	1.92604e-45	0.804811	7.29796e-10		12.2393	12.1973	12.2761	11.9731	12.1053	11.8518	12.7819	12.7403	12.7517	14.0574	14.0985	14.0835	13.6608	14.0676	13.6617	13.2661	13.8579	13.5017		7069	6334	6309	5401	3645	3620	6793	8117	6550	15429	16104	17391	10651	15715	14089	7451	10437	10509		Chromosome	85845	86396	+
SPSF3K_00100	0.782682	1.11433e-44	1.30512	8.22898e-118	1.32326	4.41279e-121		12.8095	12.77	12.8571	12.2256	12.087	12.2324	12.2566	12.2387	12.2881	13.6117	13.6124	13.5603	13.4555	13.5349	13.4738	13.5333	13.6965	13.5153		10498	9423	9440	6435	3599	4714	4719	5732	4749	11327	11496	12100	9238	10862	12368	8968	9332	10609		Chromosome	86785	88056	+
SPSF3K_00101	2.23236	1.49174e-145	1.51934	9.79833e-68	1.07191	2.284e-34		14.1171	13.9847	14.109	13.9068	13.9943	13.884	14.4695	14.3506	14.4337	16.3238	16.3067	16.2799	15.3226	15.626	15.3775	15.4109	15.6665	15.3767		25994	21877	22489	20649	13509	14819	21891	24793	21026	74247	74430	79728	33708	46292	46291	32963	36567	38557		Chromosome	88136	89275	+
SPSF3K_00102	1.09975	4.6275e-32	0.17133	0.0808567	0.419186	1.36184e-05		12.5431	12.4353	12.5426	12.5255	12.4849	12.6136	11.9951	11.815	11.8857	13.6575	13.591	13.5714	12.6549	12.8893	12.5786	12.214	12.5186	12.2034		8727	7471	7590	7923	4743	6141	3936	4272	3592	11693	11327	12194	5302	6942	6648	3592	4123	4271		Chromosome	89629	90027	+
SPSF3K_00103	1.91406	3.44426e-78	-0.421541	5.92818e-05	-1.14913	1.10382e-28		12.4992	12.3718	12.3144	13.3793	13.7285	13.3082	13.8025	13.6307	13.7858	14.2735	14.3405	14.3169	12.9841	13.198	12.9945	12.5137	12.7059	12.5527		8465	7149	6479	14323	11235	9941	13786	15051	13417	17922	19046	20446	6662	8599	8871	4422	4695	5442		Chromosome	90141	90410	+
SPSF3K_00104	1.90216	2.81106e-109	-0.184889	0.0389343	-0.771001	6.3335e-19		13.4272	13.2957	13.3083	14.308	14.5722	14.2578	14.6293	14.552	14.6465	15.2151	15.2771	15.2474	14.1183	14.3235	14.1527	13.8225	13.9558	13.7301		16112	13568	12908	27270	20166	19203	24455	28508	24368	34426	36456	38974	14627	18766	19803	10959	11170	12313		Chromosome	90407	90826	+
SPSF3K_00105	1.30123	5.388e-62	-0.162808	0.0465174	-0.546732	6.51301e-12		12.5936	12.5908	12.5426	13.5302	13.6108	13.4377	13.6523	13.475	13.6489	13.9313	13.8164	13.8797	13.2933	13.4594	13.3374	13.0284	13.1957	12.9056		9038	8322	7590	15903	10355	10875	12422	13511	12202	14137	13243	15100	8255	10308	11252	6319	6594	6951		Chromosome	90837	91154	+
SPSF3K_00106	1.56517	1.05226e-64	0.484562	2.75695e-07	-0.245503	0.0105599		13.0352	13.0717	13.0832	12.8233	13.0821	12.8012	13.4061	13.3671	13.3869	14.5977	14.6774	14.6082	13.2982	13.5595	13.3023	13.0296	13.3162	13.0615		12277	11616	11043	9741	7177	6994	10473	12537	10175	22440	24057	25022	8283	11049	10981	6324	7169	7745		Chromosome	91303	92862	+
SPSF3K_00107	4.35209	9.79148e-245	2.59798	6.99923e-88	1.93847	1.74074e-49		13.8847	13.8434	13.9338	14.6336	15.0048	14.5061	15.5156	15.3999	15.4978	18.2725	18.2275	18.2179	17.1777	17.5563	17.2208	17.244	17.6566	17.2945		22126	19836	19917	34176	27219	22810	45207	51315	43967	286618	281827	305499	121955	176440	166112	117449	145283	145700		Chromosome	92962	95151	+
SPSF3K_00108	3.20452	0	2.42382	1.07104e-210	1.98059	2.79331e-157		8.3422	8.35639	8.21433	8.40676	8.40835	8.30886	8.91496	8.93445	8.98288	11.4513	11.5098	11.5231	10.8045	10.8627	10.6882	10.9061	11.0177	10.8219		469	437	373	451	278	307	462	576	477	2531	2674	2945	1468	1701	1790	1449	1455	1637		Chromosome	95241	95390	+
SPSF3K_00109	3.14679	0	2.25349	5.901e-174	1.87789	7.64852e-122		12.2646	12.2432	12.3611	12.5057	12.7172	12.4097	13.1208	13.0561	13.1401	15.428	15.4731	15.4069	14.728	14.9025	14.77	14.9146	15.1123	14.9146		7194	6539	6692	7815	5572	5331	8593	10105	8575	39901	41762	43529	22322	28035	30381	23366	24903	27989		Chromosome	95414	96376	+
SPSF3K_00110	3.14932	0	2.28722	3.37089e-166	1.87938	1.25214e-113		11.3084	11.5613	11.4253	11.5879	11.8784	11.5844	12.1798	12.2698	12.2707	14.5568	14.5831	14.6078	14.0173	14.0039	13.9007	14.0554	14.2138	14.0839		3705	4074	3496	4134	3114	3007	4474	5857	4692	21812	22534	25014	13638	15036	16628	12880	13358	15736		Chromosome	96357	96851	+
SPSF3K_00111	2.98568	0	2.32525	4.18525e-249	1.87835	7.49918e-165		11.9197	11.9461	11.9933	12.1768	12.3691	12.1049	12.9386	12.8792	12.9076	14.9597	14.92	14.933	14.4651	14.6416	14.5219	14.7436	14.884	14.7266		5663	5321	5185	6221	4377	4315	7573	8938	7298	28840	28463	31341	18603	23395	25580	20755	21258	24569		Chromosome	96866	97480	+
SPSF3K_00112	2.15444	5.3804e-94	-0.204856	0.0614557	-0.821018	9.35826e-15		11.0268	11.1224	11.0952	12.4208	12.7962	12.2653	12.9543	13.0285	12.9786	13.1774	13.2789	13.2449	12.2319	12.4162	12.2641	12.2128	12.2231	12.0602		3047	3004	2780	7368	5886	4823	7656	9913	7666	8382	9123	9723	3954	5000	5345	3589	3359	3867		Chromosome	97598	98290	-
SPSF3K_00113	0.950281	1.09448e-54	-0.212726	0.000604037	-0.316338	3.52331e-07		10.6969	10.698	10.8236	11.8073	11.8793	11.7491	11.8044	11.7327	11.7406	11.7072	11.7339	11.6242	11.5504	11.6616	11.5852	11.3579	11.5352	11.4334		2423	2237	2302	4814	3116	3371	3448	4035	3248	3023	3124	3159	2464	2962	3337	1983	2084	2503		Chromosome	98382	99236	-
SPSF3K_00114	1.42195	1.33473e-35	0.62344	7.54708e-08	0.16981	0.157868		11.7646	11.6934	11.856	12.4937	12.7436	12.3841	13.1398	12.9089	12.9982	13.2619	13.1711	13.1456	13.2231	12.9896	13.2841	13.3641	12.958	13.2141		5085	4465	4714	7750	5675	5237	8707	9124	7771	8888	8466	9076	7863	7442	10844	7975	5592	8609		Chromosome	99438	99764	+
SPSF3K_00115	1.82325	6.42247e-193	0.329189	2.05752e-07	0.123878	0.0587467		10.5242	10.6864	10.701	11.2641	11.354	11.1545	11.3572	11.359	11.2509	12.4333	12.495	12.4491	11.602	11.6306	11.5302	11.4378	11.4665	11.438		2149	2219	2114	3302	2164	2231	2528	3113	2312	5003	5297	5599	2554	2899	3212	2096	1987	2511		Chromosome	99788	100522	-
SPSF3K_00116	0.565414	4.16788e-05	-0.337912	0.0168237	-1.06944	8.04661e-15		14.4804	14.2745	14.4358	17.6896	17.9128	17.5605	18.8727	18.7186	18.8475	14.9741	14.965	14.9555	17.4309	17.1241	17.5798	18.0325	17.4534	17.6901		33439	26745	28208	284276	204312	189529	463275	512042	448252	29129	29365	31833	145351	130767	213040	202875	126195	191668		Chromosome	100723	102732	+
SPSF3K_00117	0.299656	0.011484	-0.245458	0.0412139	-0.703866	1.8014e-09		12.5585	12.5628	12.5906	16.0675	16.1703	15.9721	16.865	16.789	16.839	12.8686	12.8374	12.9038	15.9364	15.5155	15.9841	16.322	15.8742	16.1513		8821	8162	7847	92346	61059	63023	115199	134410	111400	6766	6717	7675	51584	42878	70485	61989	42232	65966		Chromosome	102800	104425	+
SPSF3K_00118	-1.1006	0.00021161	-3.02489	9.21436e-25	-2.43071	1.96266e-16		12.4729	12.4887	12.4659	16.1573	16.4643	16.1717	15.8555	15.9786	16.0187	11.3277	11.3949	11.4054	13.5129	12.3791	13.5689	14.0422	12.6773	13.5357		8312	7753	7197	98276	74863	72373	57217	76643	63084	2323	2469	2714	9613	4873	13211	12762	4603	10760		Chromosome	104639	106681	+
SPSF3K_00119	-0.602653	0.045897	-2.76748	2.09118e-21	-2.09123	9.33521e-13		9.10703	9.14725	9.13775	13.533	13.8036	13.5485	13.1546	13.2376	13.2803	8.49077	8.60958	8.49695	11.0941	10.1298	11.1698	11.6044	10.3055	11.211		801	760	712	15934	11836	11743	8797	11460	9450	322	355	358	1795	1022	2501	2353	887	2145		Chromosome	106686	106970	+
SPSF3K_00120	-0.507346	0.034909	-2.89488	4.07675e-35	-2.34917	1.56968e-23		11.2861	11.2902	11.2775	16.0671	16.3562	16.0678	15.8956	15.9392	16.0223	10.6902	10.7738	10.8651	13.5186	12.517	13.5695	14.0256	12.9256	13.6561		3648	3375	3155	92319	69455	67343	58833	74575	63245	1492	1604	1865	9651	5362	13217	12616	5468	11697		Chromosome	106983	108323	+
SPSF3K_00121	-0.649615	0.00726973	-2.92852	2.22551e-35	-2.50246	3.86515e-26		10.4828	10.334	10.4446	15.2925	15.4939	15.2499	15.2258	15.2111	15.3619	9.76508	9.79667	9.76196	12.65	11.5862	12.7645	13.1797	12.155	12.7849		2088	1737	1769	53962	38204	38199	36979	45021	40012	784	813	866	5284	2811	7563	7018	3204	6393		Chromosome	108327	109181	+
SPSF3K_00122	-0.568299	0.0210022	-2.96902	4.2666e-35	-2.59381	4.8111e-27		11.226	11.209	11.3613	16.1842	16.4069	16.1263	16.1527	16.1517	16.2568	10.7123	10.6677	10.719	13.5358	12.3923	13.6095	14.0167	13.0129	13.5825		3499	3190	3344	100123	71938	70129	70311	86412	74405	1515	1490	1685	9767	4918	13588	12539	5809	11115		Chromosome	109181	110101	+
SPSF3K_00123	-0.358755	1.23148e-08	-0.594247	3.03839e-21	-0.277551	1.33203e-05		13.7468	13.615	13.6362	14.2811	14.4325	14.2092	14.1504	14.1606	14.244	13.3208	13.2561	13.3472	13.6987	13.6767	13.7715	13.9427	13.8439	13.9353		20108	16931	16203	26767	18304	18567	17546	21733	18435	9258	8980	10438	10935	11984	15204	11912	10336	14195		Chromosome	110253	112148	+
SPSF3K_00124	-0.466696	6.37746e-08	-0.79833	2.63111e-20	-0.341703	0.000103064		14.6141	14.4255	14.579	14.2605	14.3975	14.2595	13.9496	13.85	13.9354	14.1181	14.0236	14.0824	13.3562	13.7086	13.4385	13.4889	13.6551	13.5634		36687	29697	31152	26387	17866	19226	15266	17523	14884	16092	15289	17378	8623	12252	12069	8696	9068	10969		Chromosome	112231	113271	-
SPSF3K_00125	0.304464	0.00017548	-0.285347	0.000542907	0.269094	0.00114314		15.2875	15.2062	15.2922	14.6106	14.7549	14.6666	14.0414	14.0472	14.083	15.5342	15.5855	15.5806	14.255	14.5965	14.3039	14.2325	14.429	14.3109		58515	51024	51074	33636	22889	25495	16269	20090	16487	42950	45146	49099	16081	22676	21992	14562	15507	18417		Chromosome	113391	114158	-
SPSF3K_00126	-1.11673	3.29331e-20	-1.71731	1.82881e-45	-1.77313	2.96135e-48		15.8161	15.6771	15.5125	16.0272	16.5139	16.0282	16.2928	16.1938	16.2846	14.5392	14.5569	14.5756	14.4122	14.6198	14.433	14.3139	14.6003	14.5252		84411	70718	59503	89801	77479	65519	77481	88973	75854	21547	22128	24463	17932	23045	24051	15408	17463	21367		Chromosome	114379	115914	-
SPSF3K_00127	-1.20785	6.76555e-27	-1.75653	1.07298e-54	-1.77124	2.49993e-55		14.1918	14.1355	14.0015	14.1786	14.5821	14.163	14.2264	14.0943	14.211	12.8992	12.864	12.9487	12.4906	12.7191	12.4731	12.2224	12.5411	12.4421		27377	24289	20874	24931	20305	17982	18495	20756	18018	6911	6842	7918	4731	6169	6179	3613	4188	5040		Chromosome	115947	116507	-
SPSF3K_00129	2.30316	1.18144e-124	1.87797	1.51802e-82	1.89327	5.63178e-84		11.379	11.4006	11.5557	11.6097	11.5808	11.5471	11.7151	11.7057	11.7024	13.7614	13.7504	13.7339	13.3481	13.6542	13.3437	13.4054	13.8007	13.5659		3891	3644	3827	4197	2533	2930	3241	3960	3163	12566	12651	13648	8575	11799	11301	8207	10031	10988		Chromosome	116931	118175	+
SPSF3K_00130	-0.134473	0.0577687	-0.0523717	0.490629	-0.03389	0.660615		10.4295	10.4231	10.5144	10.3052	10.4084	10.2893	10.299	10.3289	10.4199	10.3793	10.2938	10.2917	10.2231	10.3844	10.2314	10.2032	10.4312	10.3075		2012	1848	1857	1696	1122	1223	1212	1522	1298	1202	1149	1252	980	1220	1303	889	968	1145		Chromosome	118238	119056	-
SPSF3K_00131	-0.035942	0.569793	0.113894	0.0737662	0.140572	0.0260765		10.8182	10.8792	10.9098	10.8208	10.9183	10.7623	10.9106	11.0252	10.9484	10.789	10.8701	10.8394	10.8939	11.0243	10.9209	11.0694	11.1865	11.0537		2636	2537	2444	2427	1599	1699	1854	2469	1874	1598	1715	1832	1562	1903	2104	1623	1636	1923		Chromosome	119119	119805	-
SPSF3K_00132	0.154167	0.195445	0.997033	9.60015e-18	1.36813	1.06587e-31		8.78816	8.78005	9.00509	8.76096	8.38768	8.69706	8.45575	8.57843	8.43026	8.9974	8.99241	9.04967	9.54677	9.75251	9.55377	9.65497	10.043	9.82767		641	588	649	578	274	403	335	449	324	459	464	527	612	786	813	607	739	820		Chromosome	119893	120492	-
SPSF3K_00133	0.186987	0.0928128	1.04077	1.71663e-21	1.4974	5.18734e-42		8.89764	9.05382	9.0928	8.9658	8.63124	8.65753	8.46	8.55923	8.61584	9.18981	9.24374	9.17202	9.71061	9.92291	9.76061	9.85763	10.2065	10.0193		692	712	690	667	325	392	336	443	369	525	553	574	686	885	939	699	828	937		Chromosome	120501	121109	-
SPSF3K_00134	0.146201	0.156873	1.0254	8.28727e-24	1.36905	1.0483e-40		9.42936	9.49999	9.50207	9.1299	9.04153	8.99402	8.90875	8.95664	8.87384	9.45801	9.69608	9.69926	9.98778	10.2394	9.99316	10.1404	10.4707	10.1993		1003	972	918	748	433	496	460	585	442	633	758	829	832	1103	1104	851	995	1062		Chromosome	121127	122017	-
SPSF3K_00135	0.176926	0.110335	0.882267	7.85155e-16	1.16092	6.92699e-26		9.0763	9.10906	9.3349	8.98498	8.69989	8.98533	8.73371	8.83416	8.67647	9.3177	9.36783	9.37213	9.6486	9.92128	9.74832	9.73322	10.0585	9.90607		784	740	817	676	341	493	407	537	385	574	603	660	657	884	931	641	747	866		Chromosome	122029	122988	-
SPSF3K_00136	0.592071	1.36282e-09	1.7827	1.81538e-74	2.17977	1.98005e-110		13.975	13.9186	14.0783	12.7002	12.3858	12.7523	12.3044	12.4966	12.4556	14.5715	14.6109	14.5696	14.3134	14.555	14.3315	14.5249	14.7231	14.5447		23556	20898	22015	8944	4428	6761	4878	6855	5334	22035	22972	24361	16745	22032	22416	17835	19014	21658		Chromosome	123091	125163	-
SPSF3K_00137	1.38031	2.22726e-76	1.54568	2.11753e-73	1.54687	2.09704e-65		10.2403	10.2364	10.2555	8.72845	8.4488	8.79307	8.07834	8.4418	8.2525	11.5776	11.6557	11.6296	10.1586	10.2805	10.182	9.7377	9.86084	9.81712		1764	1623	1551	565	286	431	257	408	286	2763	2959	3171	937	1135	1259	643	651	814		Chromosome	125165	125434	-
SPSF3K_00138	0.642465	2.16414e-12	-0.247274	0.00904572	-0.0149834	0.883012		15.197	15.3352	15.1741	13.9342	14.0505	13.974	13.4785	13.5025	13.4228	15.9347	15.7997	15.901	13.606	13.9664	13.6171	13.3759	13.5785	13.3974		54957	55796	47060	21045	14046	15773	11012	13771	10432	56695	52374	61311	10254	14650	13660	8041	8599	9776		Chromosome	125757	125963	+
SPSF3K_00139	2.18146	1.07895e-125	1.80581	1.18701e-81	1.90192	5.07935e-88		10.857	11.001	10.9715	10.141	10.0753	10.0985	9.75487	9.78301	9.76323	13.1211	13.1005	13.1484	11.8146	12.1042	11.7833	11.4764	11.835	11.6603		2708	2761	2551	1513	890	1071	830	1041	822	8061	8061	9094	2960	4027	3829	2153	2566	2930		Chromosome	126141	126608	+
SPSF3K_00140	1.72464	1.88767e-124	1.8668	3.56429e-144	2.0767	8.70757e-178		14.1141	14.1072	14.0946	13.5213	13.5589	13.5821	13.4379	13.3704	13.4185	15.8317	15.8214	15.836	15.3321	15.5706	15.3468	15.3486	15.6377	15.4552		25940	23816	22266	15805	9989	12020	10706	12565	10401	52788	53167	58608	33931	44548	45314	31569	35845	40714		Chromosome	126601	129045	+
SPSF3K_00141	1.10075	3.56518e-23	2.8061	1.35413e-140	3.78677	6.04472e-236		9.98988	9.92077	10.1113	9.80315	9.66316	9.75624	8.61673	8.65882	8.52397	11.1034	11.1256	11.0918	12.456	12.7161	12.4422	12.1293	12.6221	12.3312		1482	1303	1403	1196	668	844	375	475	346	1988	2048	2183	4619	6156	6048	3387	4430	4667		Chromosome	129240	129524	+
SPSF3K_00142	1.3064	1.00324e-43	2.8982	2.1678e-208	3.34294	1.16871e-276		13.9624	13.8588	13.9492	13.9205	13.9582	13.964	13.5645	13.5702	13.6313	15.2133	15.2374	15.2403	16.7313	17.0211	16.7665	16.7069	17.142	16.9128		23350	20049	20131	20846	13175	15664	11689	14433	12054	34383	35468	38781	89502	121759	121242	80940	101691	111830		Chromosome	129562	131190	+
SPSF3K_00143	1.76181	2.71322e-84	2.11962	4.6389e-116	1.91299	1.02157e-96		9.02801	8.99429	9.13976	8.91559	8.88449	9.08624	9.25788	9.19718	9.19977	10.7618	10.804	10.8589	10.971	11.1398	11.1086	10.9674	11.3201	11.0641		758	683	713	644	388	529	587	692	555	1568	1638	1857	1648	2062	2397	1512	1795	1937		Chromosome	131416	132309	+
SPSF3K_00144	1.63029	2.98385e-79	2.22214	1.7479e-141	2.23965	2.29109e-145		9.58382	9.45349	9.6631	9.45895	9.44052	9.49182	9.70021	9.60716	9.54485	11.1803	11.2116	11.1906	11.5707	11.8199	11.6369	11.7095	12.0019	11.8325		1117	941	1027	941	572	702	799	921	706	2097	2174	2338	2499	3306	3459	2531	2881	3302		Chromosome	132313	133665	+
SPSF3K_00145	-1.19213	2.38687e-05	-1.03882	0.000265269	-1.11427	8.74361e-05		11.2598	11.2438	11.2688	13.9204	14.118	13.9315	14.1672	14.0885	14.139	10.0258	10.0739	10.1043	13.1994	12.0665	13.3042	13.5044	12.27	13.0232		3582	3268	3136	20844	14719	15315	17752	20674	17140	940	986	1099	7735	3923	10996	8790	3470	7542		Chromosome	133800	135290	-
SPSF3K_00146	1.75218	3.39976e-82	-0.0207773	0.837868	-0.626469	1.19815e-11		12.1153	12.0847	12.0338	13.3283	13.5926	13.2482	13.9781	13.8477	13.9271	13.8373	13.808	13.8434	13.3125	13.4841	13.3258	13.17	13.4612	13.2296		6486	5858	5333	13826	10225	9536	15571	17494	14798	13245	13166	14724	8366	10486	11162	6971	7927	8702		Chromosome	135495	137132	+
SPSF3K_00147	1.41521	2.322e-135	0.697325	1.21126e-33	0.709084	1.17463e-34		11.4259	11.3289	11.2907	11.7764	11.9418	11.7435	11.9365	11.8683	11.9377	12.778	12.7331	12.7799	12.4805	12.5666	12.507	12.6766	12.5859	12.604		4020	3467	3184	4712	3254	3358	3779	4433	3724	6354	6248	7043	4698	5550	6326	4951	4320	5639		Chromosome	137161	138063	-
SPSF3K_00148	1.07924	3.09935e-11	0.156099	0.396068	0.30115	0.11193		7.47241	7.39627	7.44675	7.29636	7.48481	7.51968	6.85676	7.09918	7.00196	8.22385	8.6176	8.62281	7.71869	7.63253	7.39741	7.55226	6.69422	7.44218		254	222	217	206	145	176	108	158	118	267	357	391	170	178	179	139	70	154		Chromosome	138041	138226	-
SPSF3K_00149	0.445107	1.638e-09	0.0889392	0.301328	0.296405	0.000786787		9.50459	9.38481	9.38491	9.05524	8.97384	9.08081	8.63564	8.64066	8.68017	9.90131	9.82985	9.87667	9.02409	9.27884	9.06718	8.92199	9.05427	8.86506		1057	897	846	710	413	527	380	469	386	862	832	938	425	565	579	364	371	419		Chromosome	138467	138853	+
SPSF3K_00150	0.255605	3.72342e-05	-0.13199	0.0389839	0.0521378	0.428665		13.6266	13.5613	13.5471	13.8032	13.923	13.7974	13.7907	13.6712	13.7876	13.8562	13.8239	13.8227	13.6811	13.7913	13.6546	13.6949	13.8978	13.8089		18501	16312	15233	19217	12857	13955	13673	15479	13434	13420	13312	14515	10802	12975	14020	10031	10730	13004		Chromosome	138886	141210	+
SPSF3K_00151	1.29751	3.63905e-60	0.253415	0.00237639	0.428829	2.5327e-07		11.1599	11.1603	11.1189	11.0905	11.2136	11.1005	10.7849	10.9187	10.8291	12.2596	12.5238	12.5277	11.3506	11.3893	11.4226	11.2564	11.1473	11.4031		3342	3084	2826	2927	1963	2149	1699	2293	1725	4435	5404	5913	2145	2452	2981	1848	1592	2451		Chromosome	141259	141411	+
SPSF3K_00152	0.0116879	0.934222	0.233396	0.113562	0.55804	0.00013423		9.95454	9.75132	9.77598	8.93545	8.82427	9.02542	8.49771	8.64977	8.57662	9.91293	9.84017	9.77023	9.06395	9.37454	9.02705	8.98355	9.49625	8.83749		1446	1158	1111	653	372	507	345	472	359	869	838	871	437	604	563	380	505	411		Chromosome	141423	141599	+
SPSF3K_00153	-1.07929	2.4353e-47	-0.435652	1.08437e-07	0.368884	1.88973e-05		12.5022	12.5815	12.6186	10.441	10.2182	10.5382	9.5607	9.61493	9.37691	11.5202	11.5017	11.4473	9.95635	9.92615	10.033	9.91997	9.8542	9.89441		8483	8268	8001	1864	983	1454	725	926	628	2655	2659	2794	814	887	1135	730	648	859		Chromosome	141656	142288	+
SPSF3K_00154	0.227772	0.00104188	-0.395932	1.43327e-08	0.101426	0.165229		12.5174	12.552	12.4854	12.6185	12.8142	12.6651	12.3552	12.2197	12.1563	12.7328	12.7382	12.7673	12.3498	12.2802	12.2855	12.4694	12.2587	12.3057		8573	8101	7295	8451	5960	6364	5053	5657	4334	6158	6270	6982	4291	4550	5425	4288	3443	4585		Chromosome	142488	144179	+
SPSF3K_00155	0.0093222	0.850993	0.270701	1.01689e-08	0.433244	3.13665e-20		14.5083	14.4191	14.5111	14.2923	14.4083	14.2766	14.315	14.2224	14.2781	14.5208	14.4817	14.4654	14.568	14.6022	14.6211	14.6756	14.7562	14.6833		34093	29566	29720	26976	18000	19455	19667	22685	18876	21274	21004	22664	19978	22766	27400	19799	19456	23842		Chromosome	144325	146826	+
SPSF3K_00156	-0.179104	0.0725356	0.685134	2.67126e-12	0.808654	1.38765e-16		10.762	10.6661	10.5352	10.3803	10.476	10.3782	10.4042	10.4328	10.5328	10.4887	10.4637	10.4849	11.082	11.1695	11.0308	10.9844	11.4276	11.3437		2535	2188	1884	1787	1176	1301	1304	1636	1404	1297	1293	1432	1780	2105	2271	1530	1934	2352		Chromosome	146887	147954	+
SPSF3K_00157	-0.510517	0.0103777	-1.65826	2.864e-17	0.302775	0.126993		8.47282	8.54275	8.51001	9.38385	9.68872	9.44825	9.66381	9.49541	9.54891	8.06032	7.80726	8.1264	8.03847	7.40039	8.07544	10.094	9.27235	10.0998		514	498	459	893	680	681	779	852	708	238	202	276	213	151	289	824	432	991		Chromosome	148527	149960	+
SPSF3K_00158	-0.162943	0.600251	-1.50099	5.30224e-09	0.331768	0.167543		5.14721	4.79213	5.14654	6.90698	6.92067	7.04996	6.9684	7.09029	7.03707	4.43803	5.10824	5.04183	5.54056	4.80897	5.99478	7.57244	6.82665	7.5395		46	32	40	156	97	126	117	157	121	16	28	29	35	22	65	141	77	165		Chromosome	149992	150270	+
SPSF3K_00159	-0.243083	0.449573	-1.01163	0.000481721	1.30269	1.65328e-06		5.61784	5.48365	5.71981	6.99372	6.93498	7.20759	6.90745	6.88966	7.04858	5.52295	5.2388	5.38967	6.24259	5.36245	6.42354	8.46309	7.33862	8.57071		66	55	62	166	98	141	112	136	122	38	31	38	59	34	89	264	111	341		Chromosome	150356	150841	+
SPSF3K_00160	-0.291161	0.3581	-1.21997	3.02498e-05	1.56423	3.75382e-08		6.31941	6.46684	6.49838	8.27789	8.61356	8.25208	7.9929	8.0136	8.02662	6.26516	5.94765	6.22605	7.45448	6.46123	7.45147	9.93173	8.52387	9.84335		111	114	110	412	321	295	242	302	244	66	53	71	141	77	186	736	256	829		Chromosome	150872	151537	+
SPSF3K_00161	-0.269784	0.470529	-0.84929	0.0160062	1.49549	1.21193e-05		6.33171	6.44247	6.29692	8.22866	8.46861	7.99379	8.20532	8.13097	8.24751	6.04146	5.81439	6.38953	7.61516	6.69213	7.71406	10.0551	8.64669	9.9534		112	112	95	398	290	246	281	328	285	56	48	80	158	91	224	802	279	895		Chromosome	151542	152405	+
SPSF3K_00162	-0.375398	0.314672	-0.970345	0.00668254	1.2918	0.000196854		6.55785	6.25927	6.71882	7.81765	8.35613	7.82236	8.25509	8.16948	8.21211	6.20162	6.04604	6.24516	7.21581	6.49657	7.35753	9.90414	8.36492	9.76867		132	98	129	298	268	218	291	337	278	63	57	72	119	79	174	722	229	787		Chromosome	152406	153113	+
SPSF3K_00163	0.887833	3.46911e-23	0.397613	2.1122e-05	0.27969	0.00333277		11.3246	11.3301	11.3754	10.7397	10.7249	10.8414	10.712	10.6624	10.5511	12.2547	12.273	12.161	11.114	11.3518	11.0136	10.7827	11.0957	10.8737		3747	3470	3377	2294	1398	1795	1615	1919	1422	4420	4541	4585	1820	2389	2244	1330	1536	1697		Chromosome	153247	154920	+
SPSF3K_00164	0.859803	5.57762e-28	0.0950971	0.267442	0.668301	5.8472e-17		9.27718	9.27005	9.28308	9.52887	9.69294	9.50606	9.673	9.52541	9.59479	10.109	10.1779	10.1095	9.55378	9.70421	9.73748	10.2478	10.1316	10.3905		902	828	788	988	682	709	784	870	731	996	1060	1103	615	760	924	917	786	1213		Chromosome	155086	156177	+
SPSF3K_00165	-1.52972	1.35429e-47	-1.97727	9.22676e-71	-1.32782	2.18586e-31		11.8862	11.7262	11.5884	10.7497	11.0767	10.7833	10.2058	10.2282	10.2779	10.224	10.1477	10.2627	8.79059	9.08063	8.83417	8.73328	9.0072	8.9924		5533	4568	3915	2310	1785	1724	1136	1419	1176	1079	1038	1227	361	492	492	319	359	458		Chromosome	156298	157191	+
SPSF3K_00166	1.53842	1.86201e-88	0.604031	1.13857e-14	0.399374	4.09033e-07		13.6948	13.6641	13.7808	13.8291	14.0231	13.7334	14.128	13.9865	14.0377	15.2799	15.2693	15.2063	14.3743	14.5834	14.4463	14.4629	14.5156	14.3715		19396	17517	17912	19566	13781	13350	17276	19262	15978	36008	36260	37878	17467	22470	24274	17085	16467	19208		Chromosome	157471	158748	+
SPSF3K_00167	1.23356	1.1264e-96	0.748649	3.56563e-36	0.584266	1.59463e-22		14.1657	14.1303	14.2382	14.2204	14.3385	14.1714	14.5823	14.4357	14.4666	15.4494	15.4114	15.3746	14.9329	15.0734	14.9705	15.1203	15.0912	15.0282		26885	24201	24597	25664	17150	18086	23672	26299	21510	40497	40015	42566	25728	31560	34911	26948	24542	30282		Chromosome	158767	160494	+
SPSF3K_00168	0.743724	3.56476e-50	0.205109	6.389e-05	0.215258	2.69024e-05		13.8319	13.7382	13.7557	14.0114	14.1204	14.0113	13.9383	14.0039	14.0375	14.5254	14.5006	14.5321	14.1926	14.3235	14.2409	14.1774	14.2688	14.1793		21331	18440	17603	22201	14743	16186	15147	19496	15975	21343	21281	23736	15400	18766	21051	14017	13877	16812		Chromosome	160601	163240	+
SPSF3K_00169	0.58914	8.35873e-21	0.231857	0.000378952	0.0980491	0.144873		12.2981	12.1551	12.2207	12.1293	12.1759	12.1106	12.1974	12.0964	12.2293	12.841	12.7939	12.8087	12.2923	12.4835	12.3277	12.2438	12.3656	12.2064		7363	6151	6071	6019	3828	4332	4529	5193	4559	6638	6517	7185	4123	5239	5586	3667	3708	4280		Chromosome	163325	163765	+
SPSF3K_00170	0.656857	2.05467e-41	0.418224	6.19701e-17	0.439145	2.87826e-18		12.2704	12.2992	12.2772	12.1495	12.1144	12.1139	12.0256	12.0891	12.1148	12.986	12.8568	12.9699	12.5111	12.6232	12.4956	12.4986	12.5677	12.481		7223	6798	6314	6104	3668	4342	4020	5167	4211	7340	6808	8035	4799	5772	6276	4376	4266	5178		Chromosome	163806	164276	+
SPSF3K_00171	1.64419	1.68157e-109	1.08381	4.39034e-48	0.85926	8.98627e-31		12.6819	12.7433	12.783	13.0011	13.2785	12.9333	13.5522	13.5406	13.5787	14.377	14.3828	14.3807	14.1087	14.2464	14.126	14.4056	14.4623	14.3798		9609	9250	8967	11019	8224	7665	11589	14139	11623	19256	19613	21371	14530	17789	19440	16419	15869	19319		Chromosome	164365	165252	-
SPSF3K_00172	0.560368	2.85315e-10	0.958395	8.91758e-27	1.53599	3.85382e-66		13.546	13.4067	13.6888	12.5033	12.402	12.5818	12.0687	11.9856	11.9361	14.1626	14.12	14.0511	13.3698	13.5632	13.4271	13.4218	13.6962	13.4658		17495	14654	16805	7802	4478	6007	4142	4809	3720	16596	16346	17005	8705	11077	11974	8301	9330	10251		Chromosome	165447	166589	+
SPSF3K_00173	3.21777	1.29201e-140	3.09936	1.73562e-110	2.85843	2.26418e-100		7.03472	7.10168	7.19934	6.75635	6.93498	6.58185	6.89494	6.99822	7.31008	10.2609	10.3149	10.2997	9.68101	10.0187	9.70765	9.71292	10.0757	9.88097		186	180	182	140	98	90	111	147	147	1107	1166	1259	672	946	905	632	756	851		Chromosome	166695	167006	+
SPSF3K_00174	3.11489	1.92458e-118	3.04149	4.07015e-109	2.83917	1.68853e-98		8.41044	8.27937	8.40024	8.19245	8.58208	8.2569	8.82553	8.73496	8.93094	11.4375	11.4952	11.4586	11.1797	11.6141	11.2912	11.3909	11.8858	11.6613		492	414	425	388	314	296	434	501	460	2507	2647	2816	1905	2866	2721	2029	2658	2932		Chromosome	167003	167551	+
SPSF3K_00175	1.51394	4.64306e-48	1.52303	7.52123e-48	1.56449	1.32294e-50		11.2395	11.0944	11.125	10.9392	11.2725	10.9694	11.4015	11.2529	11.3784	12.6893	12.6773	12.633	12.4654	12.7344	12.5515	12.7214	13.0834	12.8983		3532	2946	2838	2635	2045	1962	2607	2892	2526	5975	6011	6361	4649	6235	6524	5107	6100	6916		Chromosome	167622	168401	+
SPSF3K_00176	1.46602	9.31636e-46	1.3182	1.0772e-36	1.36148	3.07915e-39		10.8105	10.7417	10.7273	10.6841	11.0904	10.7219	11.1778	11.0205	11.0986	12.1653	12.2631	12.2426	12.0786	12.3069	12.0769	12.3174	12.5882	12.462		2622	2306	2153	2207	1802	1652	2232	2461	2080	4154	4510	4852	3555	4635	4694	3859	4327	5110		Chromosome	168401	168910	+
SPSF3K_00177	0.674835	4.28864e-27	0.497437	4.37863e-13	0.573584	4.83269e-16		10.6796	10.7076	10.7688	9.91628	9.84845	9.90792	9.72691	9.69922	9.64116	11.3159	11.4538	11.4038	10.3814	10.4239	10.3601	10.1302	10.4026	10.242		2394	2252	2216	1294	760	938	814	982	755	2304	2572	2711	1094	1254	1425	845	949	1094		Chromosome	169096	169815	-
SPSF3K_00178	1.08433	2.19652e-52	0.175144	0.0179319	0.023403	0.764245		15.0154	14.953	14.9863	15.6173	15.7693	15.5936	15.9124	15.8496	15.8491	16.0491	16.0821	16.0767	15.7237	15.9853	15.7896	15.8175	16.0017	15.8565		48455	42809	41315	67588	46240	48476	59519	70087	56087	61374	63696	69249	44514	59385	61597	43694	46133	53771		Chromosome	170114	171463	+
SPSF3K_00179	0.230031	0.112963	-3.76303	1.4225e-160	-2.69901	4.93585e-82		9.76358	9.86112	9.73667	13.1069	13.5737	13.3311	12.3293	12.2377	12.2137	9.85731	10.0067	10.1695	9.67244	9.29147	9.77127	9.77517	9.3084	9.58192		1266	1250	1081	11858	10092	10100	4963	5728	4510	836	941	1150	668	570	946	660	443	691		Chromosome	171642	172442	+
SPSF3K_00180	0.201357	0.234064	-4.15549	4.21488e-147	-3.54105	6.44196e-106		9.6368	9.80487	9.60897	13.7561	14.0191	13.9104	13.1875	13.1646	13.1109	9.79229	9.80196	10.0497	9.9368	9.3506	9.89207	9.97973	9.22856	9.55254		1159	1202	989	18600	13743	15093	9000	10894	8403	799	816	1058	803	594	1029	761	419	677		Chromosome	172466	174331	+
SPSF3K_00181	0.076674	0.676798	-4.02339	8.08904e-124	-3.43521	7.92994e-89		8.25452	8.38864	8.22573	12.3879	12.729	12.4685	11.9087	11.8944	11.8487	8.13025	8.47034	8.47284	8.63166	8.13114	8.74423	8.86588	8.06891	8.33966		441	447	376	7202	5618	5553	3707	4514	3501	250	322	352	323	253	462	350	186	290		Chromosome	174331	174816	+
SPSF3K_00182	-0.259378	0.165102	-4.10566	1.01293e-121	-3.45952	2.02885e-86		8.69844	8.74809	8.8244	13.022	13.3565	13.1339	12.7546	12.6533	12.6639	8.48188	8.48357	8.53627	9.14982	8.59364	9.38745	9.53931	8.74561	9.3208		602	575	572	11180	8681	8809	6666	7642	6163	320	325	368	464	350	724	560	299	576		Chromosome	174819	175370	+
SPSF3K_00183	-0.553229	0.0059005	-4.09394	5.44623e-99	-3.6078	4.54863e-77		9.69267	9.66837	9.61766	14.0309	14.2738	14.0584	13.9064	13.7875	13.8412	9.00673	9.12495	9.19185	10.2334	9.48862	10.262	10.6691	9.70732	10.1912		1205	1093	995	22504	16397	16724	14815	16780	13943	462	509	582	987	654	1331	1229	585	1056		Chromosome	175381	176370	+
SPSF3K_00184	-0.695882	7.34328e-05	-3.42097	5.74362e-89	-3.27889	1.65442e-81		9.73262	9.76612	9.74726	12.7607	12.9635	12.7819	12.8771	12.7929	12.7703	9.00983	9.13057	9.02777	9.52789	9.0748	9.61426	9.94533	8.95441	9.55677		1239	1170	1089	9327	6610	6901	7257	8419	6635	463	511	519	604	490	848	743	346	679		Chromosome	176410	176775	+
SPSF3K_00185	-1.17615	1.08015e-44	-0.717644	3.86687e-17	-0.230572	0.00883648		10.9041	10.8586	10.9601	10.5452	10.7135	10.5071	10.3525	10.2964	10.3885	9.61665	9.7789	9.80283	9.88951	9.73412	9.98532	10.1217	9.98346	10.2261		2798	2501	2531	2004	1387	1423	1258	1488	1270	707	803	891	777	776	1098	840	709	1082		Chromosome	176932	177630	+
SPSF3K_00186	-1.03228	1.68578e-49	-0.527756	7.17563e-14	-0.0692273	0.352877		11.8269	11.8878	11.8267	11.5781	11.8073	11.6171	11.5162	11.5249	11.6073	10.7718	10.7539	10.9174	11.1691	11.0711	11.1841	11.5251	11.3952	11.5167		5310	5110	4619	4106	2964	3076	2823	3493	2961	1579	1582	1934	1891	1966	2526	2227	1891	2652		Chromosome	177647	178777	+
SPSF3K_00187	0.458214	3.34569e-05	0.792157	5.06104e-12	1.00168	2.05276e-18		9.79277	9.88618	9.92331	9.07526	9.03158	9.14199	9.08699	9.15303	9.07865	10.1958	10.4502	10.3168	9.73139	10.0621	9.79983	9.91603	10.3486	10.0147		1292	1272	1231	720	430	550	521	671	510	1058	1281	1274	696	975	965	728	914	934		Chromosome	178966	180222	+
SPSF3K_00188	0.61011	2.38353e-08	0.725291	4.49408e-10	0.751798	1.10022e-10		9.38581	9.418	9.48477	8.67957	8.58662	8.71118	8.71604	8.75198	8.71311	10.0886	10.0739	9.94546	9.28808	9.59433	9.23728	9.20969	9.69993	9.47414		973	918	907	546	315	407	402	507	395	982	986	984	511	704	652	445	582	641		Chromosome	180248	181453	+
SPSF3K_00189	-0.728562	1.13603e-32	0.0401693	0.546517	0.410221	4.81731e-11		12.5355	12.5395	12.6371	12.0616	12.0685	12.0749	12.0938	11.9471	11.9458	11.8344	11.8816	11.8137	12.1804	12.0266	12.1148	12.5019	12.3154	12.3967		8681	8031	8104	5743	3553	4226	4215	4682	3745	3302	3461	3603	3815	3816	4819	4386	3581	4884		Chromosome	181584	182951	-
SPSF3K_00190	0.740618	3.09603e-36	0.217952	0.000761218	-0.00648474	0.927491		10.3584	10.3299	10.3635	10.0966	10.123	10.0631	10.1517	10.2533	10.2816	11.1637	11.0668	11.036	10.2764	10.4043	10.25	10.1886	10.3071	10.1775		1915	1732	1672	1467	920	1045	1094	1444	1179	2073	1966	2100	1017	1237	1320	880	888	1046		Chromosome	183064	183591	+
SPSF3K_00191	0.512312	1.10512e-12	-0.00334666	0.967193	0.0365317	0.647587		11.0892	11.0597	11.0654	11.1178	11.1383	11.0985	11.1649	11.0846	11.2124	11.6543	11.5302	11.5622	11.0698	11.2533	11.0117	11.1122	11.3297	11.1231		3182	2876	2723	2983	1863	2146	2212	2573	2251	2914	2712	3026	1765	2231	2241	1672	1807	2018		Chromosome	183588	184262	+
SPSF3K_00192	0.574426	1.4161e-12	-0.0934708	0.278109	0.211945	0.0115846		13.1545	13.0051	13.003	13.2907	13.5302	13.3066	13.1992	13.113	13.1988	13.6655	13.6482	13.5756	13.1678	13.4361	13.2412	13.3501	13.4552	13.3402		13336	11092	10445	13470	9792	9930	9073	10511	8931	11758	11785	12229	7567	10143	10526	7898	7894	9396		Chromosome	184285	185190	-
SPSF3K_00193	0.797824	1.664e-22	0.404006	1.39839e-06	0.493219	3.75524e-09		12.668	12.4973	12.5921	12.2636	12.4641	12.2164	12.1971	12.1187	12.2236	13.416	13.3936	13.3444	12.6316	12.8574	12.6663	12.5787	12.7911	12.6418		9517	7799	7855	6607	4675	4662	4528	5274	4541	9890	9878	10418	5217	6790	7065	4626	4981	5789		Chromosome	185212	186228	-
SPSF3K_00194	0.977673	2.67982e-14	1.56987	3.34286e-33	1.8377	2.87996e-44		9.93654	10.2204	10.2517	9.53032	9.15897	9.60951	9.16198	9.3428	9.0359	11.1435	11.0994	11.1102	11.1484	10.7683	11.0941	11.072	10.8632	11.1052		1428	1605	1547	989	470	762	549	766	495	2044	2011	2211	1864	1593	2373	1626	1307	1993		Chromosome	186435	186884	+
SPSF3K_00195	0.659364	1.7733e-12	1.34814	7.07641e-47	1.84642	2.4865e-86		12.6034	12.6617	12.7622	12.1662	11.8631	12.2015	11.7722	11.9181	11.7375	13.3458	13.3572	13.3053	13.5266	13.272	13.4869	13.7478	13.56	13.6571		9100	8741	8839	6175	3081	4614	3372	4589	3241	9420	9632	10139	9705	9052	12481	10406	8489	11705		Chromosome	186877	188586	+
SPSF3K_00196	0.249217	0.00143291	1.17924	1.73753e-52	1.82891	6.50718e-124		12.7972	12.7361	12.9264	12.3664	12.1551	12.433	12.0794	12.0966	12.0364	13.0951	13.0628	13.0552	13.5394	13.4019	13.5601	14.0032	13.8163	13.8713		10409	9204	9905	7095	3773	5418	4173	5194	3988	7917	7853	8525	9791	9905	13131	12422	10140	13579		Chromosome	188586	190370	+
SPSF3K_00197	0.879049	1.36039e-11	-0.594027	5.7302e-06	-0.610208	3.08265e-06		10.9371	10.8254	10.8533	12.9297	13.2246	12.9464	13.3587	13.2672	13.2488	11.6812	11.794	11.7735	12.5255	12.192	12.5898	12.913	12.3488	12.729		2863	2444	2350	10487	7922	7735	10134	11698	9246	2969	3257	3504	4847	4280	6700	5833	3665	6150		Chromosome	190420	191679	-
SPSF3K_00198	0.407007	0.000251841	-0.611766	2.24029e-08	-0.777644	1.09639e-12		9.71513	9.63247	9.73268	10.9625	11.1613	10.93	11.2685	11.1741	11.2124	10.1319	10.0651	10.1004	10.4768	10.2078	10.5258	10.6749	10.1943	10.4175		1224	1066	1078	2678	1893	1909	2377	2738	2251	1012	980	1096	1169	1079	1599	1234	821	1236		Chromosome	191698	192300	-
SPSF3K_00199	0.587408	1.11523e-11	0.106602	0.268116	-0.210798	0.0309853		9.3917	9.418	9.5752	9.39345	9.16505	9.36367	9.23573	9.31062	9.18941	10.1003	9.99292	10.0483	9.33228	9.56134	9.35944	9.01705	9.16921	8.9285		977	918	966	899	472	642	578	749	551	990	932	1057	527	688	710	389	402	438		Chromosome	192480	192839	+
SPSF3K_00200	0.479923	5.77102e-13	0.275345	0.000197602	0.416347	4.51378e-08		9.93554	10.0783	10.0927	9.52451	9.49948	9.50403	9.30117	9.29329	9.20493	10.5622	10.5289	10.4524	9.70432	9.90822	9.73125	9.64071	9.72924	9.67637		1427	1454	1385	985	596	708	605	740	557	1365	1353	1400	683	876	920	601	594	738		Chromosome	192998	193441	+
SPSF3K_00201	0.577409	5.55876e-15	0.574728	1.5145e-14	0.664276	6.48099e-19		12.9054	12.8106	12.9077	12.5311	12.7172	12.5213	12.6562	12.5356	12.6279	13.4871	13.4449	13.4245	13.1003	13.2743	13.1188	13.1596	13.3934	13.2514		11220	9692	9777	7954	5572	5760	6226	7043	6011	10390	10236	11013	7221	9066	9669	6921	7563	8835		Chromosome	193484	194848	+
SPSF3K_00202	0.763277	9.73409e-27	0.81557	1.23596e-29	0.535869	1.67809e-13		11.5091	11.5645	11.5455	11.4741	11.5187	11.4207	11.5243	11.7205	11.6942	12.2492	12.3245	12.3316	12.2493	12.3755	12.2294	12.0316	12.2406	12.2694		4259	4083	3800	3820	2426	2684	2839	4001	3145	4403	4706	5161	4002	4861	5218	3165	3400	4471		Chromosome	194990	195487	+
SPSF3K_00203	2.25881	1.82043e-100	0.953849	7.5082e-19	0.790124	2.88972e-13		11.9984	11.8	11.8394	11.9629	12.2375	11.9424	12.0002	11.8686	12.0371	14.1433	14.118	14.1571	12.88	13.1882	12.9324	12.6038	12.9458	12.7087		5981	4808	4660	5363	3995	3855	3950	4434	3990	16376	16323	18302	6198	8541	8497	4707	5545	6064		Chromosome	195618	196328	+
SPSF3K_00204	1.15694	3.29574e-36	-0.407052	1.57738e-05	-0.367616	0.000100065		13.6848	13.6515	13.6102	14.0634	14.2495	14.0329	14.1121	14.0172	14.0594	14.7954	14.7813	14.8403	13.5753	13.9173	13.617	13.5346	13.8215	13.7171		19262	17365	15914	23016	16124	16431	17086	19676	16220	25735	25853	29389	10038	14160	13659	8976	10177	12202		Chromosome	196523	197968	+
SPSF3K_00205	0.145073	0.238221	-0.402652	0.00138641	-1.05301	1.47304e-16		9.73378	9.52196	9.62915	9.38064	9.49707	9.36144	9.58036	9.56125	9.41299	9.74106	9.85891	9.72331	8.89742	9.18449	8.9406	8.23531	8.82919	8.30485		1240	987	1003	891	595	641	735	892	644	771	849	843	389	529	530	225	317	283		Chromosome	198106	198393	+
SPSF3K_00206	-0.0809166	0.357654	-0.488887	2.34371e-08	-1.09657	1.70402e-34		10.682	10.8649	10.6804	10.6517	10.4991	10.6623	10.6257	10.7728	10.5582	10.6382	10.7292	10.6237	10.1118	10.1917	10.0556	9.38532	9.65991	9.62891		2398	2512	2084	2158	1195	1585	1521	2072	1429	1439	1555	1577	907	1067	1153	503	566	714		Chromosome	198405	199430	+
SPSF3K_00207	-0.116602	0.0983845	-0.287341	4.98865e-05	-0.606078	1.16653e-17		11.4708	11.5058	11.5647	11.5204	11.3258	11.5642	11.5614	11.5025	11.4855	11.3932	11.4221	11.3775	11.1445	11.2455	11.1726	10.8233	11.0422	10.8635		4147	3920	3851	3945	2122	2965	2913	3439	2721	2431	2516	2662	1859	2219	2506	1368	1480	1685		Chromosome	199432	200751	+
SPSF3K_00208	0.458546	2.78372e-09	-0.247528	0.00188103	-0.76406	2.0166e-22		11.6447	11.7645	11.7458	11.924	11.9876	11.9417	12.162	12.1789	12.0934	12.1369	12.1941	12.1998	11.589	11.8441	11.6658	11.2509	11.5483	11.3333		4679	4691	4367	5220	3359	3853	4419	5499	4149	4073	4299	4710	2531	3362	3529	1841	2103	2335		Chromosome	200916	202262	+
SPSF3K_00209	0.407512	0.000259022	-0.27769	0.0154088	-0.836683	8.56686e-14		11.7801	11.8513	11.8854	12.0235	11.8682	12.0732	12.2533	12.2482	12.1553	12.239	12.3272	12.1695	11.6361	11.8792	11.6108	11.1505	11.6622	11.292		5140	4982	4811	5593	3092	4221	4708	5770	4331	4372	4715	4612	2615	3445	3397	1717	2276	2269		Chromosome	202263	203573	+
SPSF3K_00210	0.376758	0.0051717	-0.581658	1.86396e-05	-1.20726	3.67802e-19		11.6526	11.6953	11.6429	11.7336	11.6787	11.7614	11.8669	11.8934	11.7925	12.0274	12.0607	12.0322	10.9867	11.3934	11.0162	10.3433	11.0127	10.499		4705	4471	4066	4574	2711	3400	3601	4511	3367	3775	3919	4193	1666	2459	2248	980	1450	1308		Chromosome	203576	204313	+
SPSF3K_00211	0.287805	0.000368727	-0.0579283	0.501166	-0.053051	0.532358		9.18193	9.12254	9.26846	9.72417	9.55381	9.44825	9.71629	9.8674	9.89663	9.46705	9.53175	9.4338	9.56077	9.51901	9.50348	9.76863	9.74606	9.81182		844	747	780	1132	619	681	808	1104	902	637	676	689	618	668	785	657	601	811		Chromosome	204807	206009	+
SPSF3K_00212	0.0781968	0.419118	-0.405389	0.000127282	-0.902487	8.70983e-19		8.90794	8.98588	9.02915	8.69	8.48329	8.3988	9.2006	9.04902	9.2505	9.00673	9.12495	9.02224	8.17215	8.07381	8.16135	8.08893	8.33346	8.37365		697	679	660	550	293	327	564	624	575	462	509	517	234	243	307	203	224	297		Chromosome	206049	207434	+
SPSF3K_00213	2.56279	9.55224e-187	0.111761	0.239831	-0.217079	0.0206466		10.9665	11.1626	11.0366	11.4558	11.6101	11.2524	11.3572	11.3267	11.2521	13.6136	13.5604	13.6774	11.4549	11.7004	11.5062	11.1555	11.073	11.0582		2922	3089	2669	3772	2585	2388	2528	3044	2314	11342	11089	13124	2306	3043	3159	1723	1512	1929		Chromosome	207519	207884	+
SPSF3K_00214	2.15138	4.388e-206	0.721865	5.55424e-24	0.415092	9.13585e-09		12.0174	12.026	12.0853	12.165	12.3655	12.1052	12.4235	12.3474	12.3397	14.2085	14.2121	14.1592	12.9086	13.0357	12.8608	12.7432	12.8861	12.7225		6060	5624	5527	6170	4366	4316	5298	6181	4922	17133	17423	18329	6322	7684	8085	5185	5320	6122		Chromosome	207862	208680	+
SPSF3K_00215	1.82553	5.32755e-197	0.79514	5.63828e-38	0.701751	1.03005e-29		13.156	13.1488	13.1012	13.1119	13.3215	13.1116	13.2453	13.1378	13.1225	14.9627	14.9732	14.9459	13.9501	14.0517	13.9335	13.9097	13.8962	13.8055		13350	12254	11181	11899	8473	8674	9368	10694	8471	28900	29532	31622	13017	15543	17011	11642	10718	12973		Chromosome	208690	209616	+
SPSF3K_00216	0.297922	5.96653e-05	-0.323871	2.16085e-05	-0.153378	0.0492476		11.3289	11.1448	11.3483	11.3067	11.4418	11.2164	11.3138	11.2922	11.2866	11.5682	11.5741	11.5806	11.0351	10.9224	11.0403	11.2383	11.0177	11.1667		3758	3051	3314	3401	2300	2329	2453	2972	2370	2745	2796	3065	1723	1773	2286	1825	1455	2080		Chromosome	209752	210219	-
SPSF3K_00217	1.09602	1.4691e-20	0.662921	4.26429e-08	0.406535	0.000692679		7.09366	7.22825	7.26713	7.55212	7.5698	7.46243	7.8512	7.94127	7.88609	8.20236	8.31126	8.29632	7.94904	8.3973	8.15205	8.11668	8.41387	8.33966		194	197	191	247	154	169	219	287	221	263	288	311	200	305	305	207	237	290		Chromosome	210248	211288	+
SPSF3K_00218	1.33982	2.78007e-26	0.746894	2.8125e-09	0.75537	6.74745e-10		6.9254	6.72099	6.64147	7.31669	7.43533	7.28511	7.61238	7.4583	7.75869	8.08987	8.02798	8.11606	8.03178	8.18086	8.01004	8.26039	8.56779	8.22198		172	137	122	209	140	149	185	204	202	243	236	274	212	262	276	229	264	267		Chromosome	211285	212139	+
SPSF3K_00219	1.67237	9.1149e-54	-0.031555	0.799662	-0.0402969	0.748673		7.46685	7.86822	7.61805	8.2358	8.47841	8.40316	8.34058	8.35908	8.24751	9.1761	9.36068	9.38726	8.3812	8.31557	8.3192	8.4024	8.12878	8.28457		253	310	245	400	292	328	309	385	285	520	600	667	271	288	343	253	194	279		Chromosome	212242	212691	+
SPSF3K_00220	1.19158	2.2191e-18	-0.471902	0.000402099	-0.115518	0.418433		6.4716	6.51438	6.35346	7.66743	7.6928	7.7214	7.49299	7.55842	7.42055	7.26909	7.79317	7.69062	7.25078	7.25321	7.19501	7.26056	7.47172	7.4051		124	118	99	268	168	203	170	219	159	136	200	203	122	136	155	113	122	150		Chromosome	212703	213098	+
SPSF3K_00221	-0.316606	0.00163523	-0.464019	4.2642e-06	-0.164281	0.114132		14.7871	14.8833	15.0309	14.7333	14.9104	14.802	14.6799	14.5039	14.5337	14.8026	14.4265	14.5052	14.2294	14.4459	14.3755	14.4047	14.3486	14.4747		41361	40791	42612	36623	25495	28004	25328	27573	22535	25865	20215	23297	15798	20428	23110	16409	14666	20632		Chromosome	213308	213442	+
SPSF3K_00222	0.550943	0.0125571	-1.74169	6.38266e-16	-1.67915	7.45139e-15		9.78162	9.75379	9.85275	14.7126	15.1528	14.6551	14.9711	14.8824	15.0791	10.349	10.393	10.2929	13.2625	12.5213	13.4171	13.6698	12.7086	13.365		1282	1160	1172	36101	30160	25293	30994	35845	32890	1177	1231	1253	8081	5378	11891	9858	4704	9559		Chromosome	213654	214358	+
SPSF3K_00223	0.705031	0.00317413	-1.20969	3.05939e-07	-1.54611	5.00155e-11		9.5592	9.62301	9.64481	14.3192	14.6044	14.2468	14.9481	14.924	15.0132	10.2622	10.3988	10.2697	13.4116	12.4568	13.4894	13.7742	12.6988	13.5676		1098	1059	1014	27483	20622	19057	30504	36896	31421	1108	1236	1233	8961	5143	12503	10598	4672	11001		Chromosome	214372	215256	+
SPSF3K_00224	0.874506	0.000392276	-1.00097	4.83258e-05	-1.51103	5.91476e-10		9.41355	9.41016	9.35926	13.9976	14.2557	13.8912	14.7812	14.6972	14.828	10.228	10.3174	10.2486	13.2892	12.3119	13.3511	13.675	12.4892	13.3692		992	913	831	21991	16193	14893	27171	31527	27635	1082	1168	1215	8232	4651	11359	9894	4040	9587		Chromosome	215271	216104	+
SPSF3K_00225	-0.590394	0.0390931	-0.941585	0.000846273	-1.42226	3.45277e-07		9.28194	9.38321	9.39336	15.0142	15.2168	14.9455	15.7912	15.6816	15.7617	8.72726	8.86004	8.71135	14.397	13.2653	14.4298	14.7905	13.5528	14.3684		905	896	851	44494	31527	30933	54724	62380	52791	380	423	416	17745	9010	23997	21440	8447	19166		Chromosome	216157	217521	+
SPSF3K_00226	-0.571226	0.0660074	-0.820839	0.00653319	-1.3953	2.70949e-06		7.99719	8.16486	8.09506	13.8503	14.1669	13.7034	14.7655	14.6425	14.6611	7.39753	7.62029	7.55173	13.3572	12.2244	13.4319	13.7751	12.4343	13.3736		368	382	343	19855	15226	13075	26877	30354	24616	149	177	184	8629	4377	12014	10605	3889	9616		Chromosome	217529	217984	+
SPSF3K_00227	-0.617324	0.0331779	-0.699009	0.015618	-1.27303	7.51143e-06		9.50187	9.56352	9.70986	15.0542	15.3965	14.9566	16.0506	15.913	15.9646	8.83239	9.04987	9.04967	14.7296	13.6048	14.7468	15.1398	13.9517	14.7804		1055	1016	1061	45746	35711	31173	65506	73235	60765	409	483	527	22346	11401	29896	27314	11138	25502		Chromosome	218019	218945	+
SPSF3K_00228	-0.185561	0.531764	-0.627201	0.0312198	-1.32831	3.17185e-06		9.77375	9.90637	9.93609	14.7054	15.0664	14.598	15.7851	15.6093	15.6749	9.62071	9.67894	9.76362	14.4283	13.3153	14.5099	14.8037	13.6341	14.42		1275	1290	1242	35921	28406	24311	54494	59333	49708	709	749	867	18134	9328	25367	21638	8937	19864		Chromosome	218954	219844	+
SPSF3K_00229	1.83135	7.87809e-101	1.05234	7.45653e-33	1.04095	3.41437e-32		9.87382	9.7832	9.90806	9.90065	10.0344	9.91251	10.0197	10.1033	10.0831	11.6991	11.7102	11.6382	10.8603	11.1919	10.9195	11.0407	11.2452	11.0295		1367	1184	1218	1280	865	941	998	1301	1027	3006	3073	3190	1526	2138	2102	1591	1704	1891		Chromosome	219889	220701	-
SPSF3K_00230	1.49991	1.58275e-45	0.655597	1.07811e-09	0.499809	3.64558e-06		11.191	10.9272	10.9464	11.4642	11.7847	11.4277	11.913	11.8533	12.012	12.5543	12.5042	12.516	12.1123	12.3935	12.1432	12.323	12.5325	12.4175		3415	2623	2507	3794	2918	2697	3718	4387	3921	5441	5331	5865	3639	4922	4915	3874	4163	4955		Chromosome	220929	222860	+
SPSF3K_00231	1.40541	9.02331e-125	1.02289	2.07079e-63	1.18952	1.61588e-84		11.023	10.9778	10.9567	10.8914	10.8992	10.813	10.748	10.8669	10.8275	12.3975	12.3982	12.3743	11.8345	12.0153	11.8117	11.9669	12.075	11.967		3039	2717	2525	2549	1578	1760	1656	2212	1723	4880	4953	5316	3001	3786	3905	3026	3031	3625		Chromosome	222921	224849	+
SPSF3K_00232	2.32185	1.86326e-108	1.62548	2.08486e-53	1.6476	8.50585e-55		11.7029	11.6843	11.6644	11.8811	11.9032	11.8538	11.941	11.9501	12.0375	14.1244	14.087	13.7776	13.458	13.6477	13.3938	13.3689	13.7236	13.7474		4872	4437	4127	5067	3168	3625	3791	4692	3991	16162	15976	14068	9254	11746	11701	8002	9509	12461		Chromosome	225013	225786	+
SPSF3K_00233	2.1848	1.9088e-175	1.68193	6.34417e-104	1.69546	4.60916e-106		11.5379	11.5219	11.4672	11.8219	11.9546	11.7995	12.1449	12.0363	12.1223	13.7762	13.7215	13.5729	13.504	13.6327	13.4804	13.6345	13.8677	13.8737		4345	3964	3599	4863	3283	3491	4367	4981	4233	12696	12400	12206	9554	11624	12425	9620	10508	13602		Chromosome	225779	226342	+
SPSF3K_00234	1.56442	1.36691e-71	1.59139	3.66425e-73	1.64474	3.13266e-78		12.3779	12.2738	12.2895	12.2033	12.2054	12.1924	12.464	12.3451	12.4363	13.9644	13.9047	13.7579	13.6952	13.9503	13.7131	13.8838	14.2059	14.0721		7782	6679	6368	6336	3907	4585	5449	6171	5263	14465	14079	13877	10908	14487	14600	11435	13285	15607		Chromosome	226403	227275	+
SPSF3K_00235	1.51933	1.0831e-90	1.5949	1.21508e-98	1.67711	1.91159e-109		12.4775	12.3529	12.3831	12.3207	12.3599	12.3069	12.6239	12.5887	12.631	13.9624	13.9422	13.8664	13.8046	14.0881	13.8614	14.1791	14.4127	14.2719		8339	7056	6795	6874	4349	4964	6088	7307	6024	14445	14450	14961	11768	15940	16182	14033	15333	17926		Chromosome	227278	228114	+
SPSF3K_00236	-0.94722	3.42934e-15	0.610483	9.53456e-07	1.41383	1.78633e-29		9.77263	9.80964	9.93146	8.72845	8.42365	9.07809	8.31264	8.25551	8.31103	8.88391	8.93258	8.87668	9.41425	9.2661	9.44377	9.81593	9.54925	9.70526		1274	1206	1238	565	281	526	303	358	298	424	445	467	558	560	753	679	524	753		Chromosome	228329	229045	-
SPSF3K_00237	-0.0873236	0.380389	0.871019	6.94716e-19	1.47186	4.40961e-50		10.9729	10.9704	11.1112	10.1025	9.73444	10.197	9.46665	9.7481	9.60847	10.9338	10.98	10.882	10.9249	10.8465	10.9167	11.0835	11.0711	11.0885		2935	2703	2811	1473	702	1147	679	1016	738	1767	1851	1887	1596	1682	2098	1639	1510	1970		Chromosome	229047	230546	-
SPSF3K_00238	0.994151	6.27033e-113	0.769908	6.54196e-65	0.69302	5.61868e-52		12.111	12.1362	12.0454	11.8562	11.9603	11.8649	11.8633	11.8722	11.8993	13.0683	13.1035	13.103	12.5994	12.7321	12.6522	12.5561	12.5582	12.5965		6467	6071	5376	4980	3296	3653	3592	4445	3626	7771	8078	8812	5102	6225	6996	4554	4238	5610		Chromosome	230784	231656	+
SPSF3K_00239	1.05749	1.13155e-93	1.0106	9.49952e-83	0.953952	3.96665e-74		11.4547	11.3887	11.3797	11.3717	11.4229	11.2911	11.5299	11.4517	11.5563	12.4742	12.4265	12.4924	12.3045	12.4599	12.3464	12.4589	12.4778	12.4603		4101	3614	3387	3558	2270	2453	2850	3320	2858	5147	5051	5770	4158	5154	5659	4257	4008	5104		Chromosome	231666	232328	+
SPSF3K_00240	1.10172	2.7061e-165	1.17804	2.3382e-182	1.03088	2.08695e-140		11.8307	11.8553	11.7593	11.7314	11.7931	11.7921	11.9693	11.9011	11.9423	12.9604	12.8959	12.8934	12.9665	12.9685	12.9105	12.9688	12.9936	12.9404		5324	4996	4408	4567	2935	3473	3866	4535	3736	7211	6995	7620	6581	7334	8369	6063	5732	7121		Chromosome	232321	232953	+
SPSF3K_00241	1.05927	3.75729e-136	1.33719	4.08207e-211	1.18412	1.22545e-166		12.3517	12.2435	12.2484	12.1715	12.1756	12.182	12.3952	12.3317	12.3833	13.343	13.3611	13.3187	13.5213	13.556	13.46	13.5402	13.6056	13.514		7642	6540	6189	6198	3827	4552	5195	6114	5073	9402	9658	10234	9669	11022	12250	9011	8762	10599		Chromosome	232955	234226	+
SPSF3K_00242	0.940473	2.07826e-104	1.182	7.93693e-161	1.06675	1.4864e-131		12.4179	12.4457	12.3248	12.3092	12.3731	12.3098	12.4887	12.4888	12.4893	13.3276	13.3583	13.3256	13.4502	13.5794	13.5023	13.556	13.583	13.5264		8001	7525	6526	6819	4389	4974	5543	6818	5460	9302	9639	10283	9204	11202	12615	9110	8626	10691		Chromosome	234216	235154	+
SPSF3K_00243	0.368512	8.41438e-06	0.503558	1.43789e-09	0.203364	0.0168196		12.6189	12.7718	12.4876	12.5736	12.4582	12.6153	12.9693	12.9606	12.8318	12.8998	13.0554	13.0372	13.0883	13.0717	13.0012	13.2466	13.1052	13.015		9198	9435	7306	8192	4656	6148	7736	9457	6924	6914	7813	8419	7161	7878	8912	7351	6193	7499		Chromosome	235356	235664	+
SPSF3K_00244	0.0805258	0.494382	0.213749	0.0690386	0.334566	0.00396447		12.9268	12.9641	12.9778	12.691	12.6953	12.7156	12.4964	12.4654	12.4513	13.0248	13.034	13.0517	13.0028	12.6643	13.0461	13.0359	12.4867	12.8407		11388	10781	10264	8887	5488	6591	5573	6708	5318	7540	7698	8504	6749	5939	9194	6352	4033	6645		Chromosome	235887	236699	+
SPSF3K_00245	-0.109285	0.341916	0.404321	0.000345364	0.631673	1.62219e-08		15.4476	15.4755	15.4818	15.1662	15.1316	15.1939	15.0398	14.9804	14.9792	15.3942	15.32	15.3621	15.6573	15.3237	15.6959	15.8682	15.3394	15.6393		65384	61494	58247	49438	29719	36746	32506	38367	30690	38978	37556	42199	42512	37540	57722	45256	29149	46256		Chromosome	236724	239504	+
SPSF3K_00246	0.070345	0.146309	1.23611	6.0604e-154	1.69286	1.18303e-287		15.7025	15.6501	15.7307	15.0752	15.0794	15.0873	14.8802	14.9675	14.8959	15.6958	15.8111	15.786	16.2646	16.3323	16.3514	16.5904	16.5511	16.6789		78021	69407	69218	46416	28663	34128	29102	38025	28967	48041	52790	56612	64764	75535	90924	74664	67515	95093		Chromosome	239696	240109	+
SPSF3K_00247	-0.230022	0.00349979	1.19078	3.52175e-53	1.67528	8.07962e-104		15.7994	15.6392	15.9488	15.0239	14.9477	15.0198	14.7952	14.7346	14.7888	15.6644	15.5286	15.5163	16.114	16.2585	16.1887	16.3537	16.5515	16.4327		83439	68885	80516	44796	26162	32567	27437	32356	26894	47006	43401	46957	58342	71766	81225	63363	67535	80174		Chromosome	240130	240600	+
SPSF3K_00248	0.158693	0.00261959	0.728754	1.15891e-44	1.05472	6.35144e-92		17.3738	17.2769	17.4126	16.8859	16.9817	16.894	16.7051	16.7263	16.7876	17.529	17.4989	17.5148	17.584	17.7266	17.6355	17.7393	17.852	17.7909		248509	214364	222095	162848	107154	119408	103114	128691	107499	171190	170070	187648	161624	198557	221428	165561	166352	205535		Chromosome	240742	242820	+
SPSF3K_00249	0.907577	3.45492e-25	0.573621	9.34915e-11	0.590952	2.56172e-11		17.822	17.6662	17.73	17.617	17.8903	17.6208	17.915	17.8345	17.8791	18.6769	18.6445	18.6233	18.1593	18.4509	18.2402	18.5634	18.4635	18.3691		339049	280753	276753	270321	201155	197611	238529	277426	229080	379337	376274	404620	240824	328022	336722	293120	254167	306862		Chromosome	243118	244128	+
SPSF3K_00250	-0.245866	0.00593783	-0.807401	6.47711e-20	-0.692273	6.5065e-15		15.223	15.1224	15.0271	14.8996	15.2722	14.9724	14.7884	14.7099	14.7725	14.862	14.8934	14.8861	14.1885	14.3606	14.1938	14.0066	14.1432	14.0424		55956	48143	42499	41097	32762	31515	27307	31806	26593	26951	27943	30337	15356	19254	20375	12451	12720	15289		Chromosome	244280	245476	+
SPSF3K_00251	-0.472531	2.86918e-08	0.0574207	0.552599	0.0418349	0.674135		9.72565	9.87939	9.7643	9.17143	9.04484	9.07809	9.12765	9.00476	8.99483	9.38122	9.28462	9.2963	9.12804	9.27884	9.06718	8.99854	9.26903	8.97985		1233	1266	1102	770	434	526	536	605	481	600	569	626	457	565	579	384	431	454		Chromosome	245781	246296	+
SPSF3K_00252	0.994917	1.88257e-13	-0.424162	0.00233997	-0.579652	2.76456e-05		13.4006	13.4293	13.3269	13.0487	13.2495	13.1904	12.9223	12.9312	12.928	14.397	14.3914	14.3539	12.5861	13.0092	12.5857	12.0087	12.6714	12.287		15817	14885	13076	11389	8060	9161	7488	9266	7402	19525	19730	20977	5055	7544	6681	3115	4584	4526		Chromosome	246376	246747	+
SPSF3K_00253	0.410756	0.00165408	-1.23666	1.12403e-21	-0.835645	1.38329e-10		15.5191	15.4627	15.362	15.975	16.2792	16.0275	15.6689	15.5892	15.6858	15.879	15.8461	15.855	14.6673	15.1521	14.7207	14.5712	15.0424	14.7869		68704	60950	53607	86607	65846	65487	50277	58510	50084	54546	54086	59385	21401	33330	29359	18416	23725	25618		Chromosome	246790	248136	+
SPSF3K_00254	-1.21165	3.10033e-53	-1.05304	2.21853e-38	-0.69877	3.22872e-17		12.7093	12.6152	12.6349	11.7085	11.7055	11.758	11.3623	11.2825	11.3367	11.4592	11.4152	11.455	10.5766	10.8559	10.5684	10.4697	10.784	10.6212		9793	8464	8092	4495	2762	3392	2537	2952	2454	2545	2504	2809	1253	1693	1647	1070	1237	1424		Chromosome	248377	250035	+
SPSF3K_00255	-1.30023	7.16287e-73	-1.18131	1.51987e-53	-0.826733	4.88384e-26		11.3944	11.3409	11.3634	10.5765	10.5569	10.6758	10.3468	10.3402	10.3885	10.0181	10.0984	10.0898	9.3619	9.57587	9.335	9.34484	9.64973	9.59226		3933	3496	3349	2048	1244	1600	1253	1534	1270	935	1003	1088	538	695	698	489	562	696		Chromosome	250111	251025	+
SPSF3K_00256	-1.1809	1.30922e-50	-0.967077	2.59747e-32	-0.775457	5.81968e-21		11.8576	11.7139	11.8594	11.0851	11.1102	11.1139	11.0075	10.9595	11.1007	10.5538	10.6276	10.7122	10.042	10.3081	10.0493	10.12	10.3152	10.305		5424	4529	4725	2916	1827	2169	1983	2359	2083	1357	1449	1677	864	1157	1148	839	893	1143		Chromosome	251035	252066	+
SPSF3K_00257	-0.993641	3.42971e-27	-0.966717	5.60365e-25	-0.886403	4.26851e-21		12.336	12.3028	12.3253	11.7749	11.8621	11.7925	11.8189	11.8404	11.9092	11.2888	11.2947	11.4001	10.7197	11.0631	10.7247	10.7999	11.1473	10.9481		7559	6815	6528	4707	3079	3474	3483	4348	3651	2261	2303	2704	1384	1955	1836	1346	1592	1787		Chromosome	252081	253124	+
SPSF3K_00258	-1.01614	1.2856e-30	-0.930078	4.89666e-25	-0.797887	1.02614e-18		12.4824	12.4694	12.4963	11.9165	11.8588	11.9391	11.9955	11.8832	11.9778	11.462	11.4638	11.4769	10.8575	11.1926	10.8536	10.9664	11.2877	11.1955		8367	7650	7350	5193	3072	3846	3937	4479	3829	2550	2590	2852	1523	2139	2008	1511	1755	2122		Chromosome	253124	254059	+
SPSF3K_00259	-0.264687	1.71711e-06	0.150827	0.00799949	0.465233	5.7864e-17		14.9444	14.869	14.9862	14.4376	14.5669	14.4739	14.2916	14.1244	14.1857	14.7346	14.6427	14.6284	14.6042	14.6434	14.6844	14.6923	14.6387	14.6703		46127	40387	41311	29835	20092	22306	19351	21195	17704	24674	23484	25375	20485	23425	28630	20029	17933	23629		Chromosome	254125	255807	-
SPSF3K_00260	-0.148647	0.0472652	-0.0301452	0.720317	0.05543	0.520825		11.1303	11.1542	11.0339	10.4137	10.3415	10.3914	9.86956	9.86219	9.76672	10.9427	10.9533	10.9801	10.4544	10.2355	10.3641	10.0022	9.68506	9.9534		3274	3071	2664	1829	1071	1313	899	1100	824	1778	1817	2020	1151	1100	1429	773	576	895		Chromosome	255809	256039	-
SPSF3K_00261	0.0700595	0.371744	1.22391	6.22944e-55	1.83858	9.88449e-118		11.5283	11.3887	11.5386	10.0769	10.0914	10.1025	9.65642	9.71232	9.58296	11.48	11.6674	11.5162	11.3739	11.1784	11.3715	11.4837	11.386	11.5794		4316	3614	3782	1447	900	1074	775	991	725	2582	2983	2931	2180	2118	2877	2164	1879	2770		Chromosome	256294	257004	+
SPSF3K_00262	-0.0558331	0.296088	1.34107	2.06243e-126	2.05983	1.89456e-276		11.0178	11.0186	11.0505	9.67252	9.80626	9.79982	9.46876	9.36693	9.2405	11.0199	10.962	10.9374	11.0714	11.1137	11.0923	11.4037	11.4394	11.4037		3028	2795	2695	1092	738	870	680	779	571	1876	1828	1961	1767	2025	2370	2047	1950	2452		Chromosome	257009	257425	+
SPSF3K_00263	-0.0848847	0.121411	1.16325	1.80948e-103	1.78478	4.17067e-240		12.9606	12.8771	13.0105	11.9082	12.0439	11.9617	11.7658	11.6584	11.749	12.9054	12.8331	12.8574	13.0563	13.1673	13.1733	13.5331	13.4798	13.5108		11658	10150	10500	5163	3493	3907	3357	3832	3267	6941	6697	7432	7004	8418	10042	8967	8030	10576		Chromosome	257415	258428	+
SPSF3K_00264	-2.16174	6.74854e-59	0.211025	0.204213	1.2111	7.35883e-13		9.3055	8.97954	9.18525	6.66415	6.61771	6.7823	6.11429	6.22433	5.8758	7.04604	6.90012	7.14691	6.87097	7.03024	6.77801	7.44693	7.21977	7.06813		920	676	736	131	78	104	63	84	52	116	106	138	93	116	115	129	102	118		Chromosome	259065	259334	-
SPSF3K_00265	0.431023	2.40388e-08	1.32625	4.49408e-65	1.52973	7.22802e-87		12.1541	11.9279	12.0957	11.2248	11.3251	11.1801	11.3452	11.4508	11.5758	12.4826	12.5104	12.4862	12.54	12.5845	12.5812	13.1154	12.879	12.9613		6663	5254	5567	3213	2121	2271	2507	3318	2897	5177	5354	5745	4896	5619	6660	6712	5294	7225		Chromosome	259512	260684	-
SPSF3K_00266	-0.0258318	0.81896	0.341692	0.00207502	0.503561	6.09438e-06		11.8493	11.7685	11.8815	10.7277	10.652	10.7461	10.269	10.1985	10.2129	11.8449	11.8103	11.7682	11.1599	10.8405	11.1301	10.9844	10.4547	10.698		5393	4704	4798	2275	1329	1680	1187	1390	1124	3326	3294	3491	1879	1675	2433	1530	984	1502		Chromosome	261032	261553	+
SPSF3K_00267	0.0444916	0.393793	1.04756	1.01966e-70	1.70825	2.50222e-166		10.3999	10.4067	10.4413	9.08912	9.10303	9.17036	8.71604	8.74349	8.68017	10.424	10.4367	10.5157	10.126	10.1998	10.1578	10.426	10.4162	10.3999		1971	1827	1765	727	452	561	402	504	386	1240	1269	1463	916	1073	1238	1038	958	1221		Chromosome	261602	262198	+
SPSF3K_00268	-0.794207	2.64897e-18	-0.96157	9.00881e-25	-0.247156	0.0126148		10.8155	10.5871	10.8447	10.5059	10.6114	10.5021	9.92443	9.71232	9.83147	9.99955	10.0489	9.82998	9.58152	9.46874	9.68365	9.6239	9.46466	9.63493		2631	2071	2336	1950	1292	1418	934	991	862	923	969	908	627	645	890	594	494	717		Chromosome	262232	262531	-
SPSF3K_00269	-0.0384749	0.476866	0.101705	0.095593	0.112947	0.0810798		10.8942	10.9963	10.8336	9.9405	9.9733	9.95464	9.69841	9.66819	9.71527	10.8653	10.8507	10.8972	10.0569	10.0368	10.0741	9.75766	9.82735	9.82942		2779	2752	2318	1316	829	969	798	961	795	1685	1692	1907	873	958	1168	652	636	821		Chromosome	262723	263730	+
SPSF3K_00270	-0.87728	9.50489e-08	0.334772	0.0521293	0.830191	2.14966e-06		7.62005	7.79792	7.66348	7.1828	6.87686	7.072	6.66386	6.77225	6.52975	6.8249	6.77659	6.91604	7.36156	7.2324	7.53252	7.71537	6.93122	7.61452		282	295	253	190	94	128	94	125	84	99	97	117	132	134	197	156	83	174		Chromosome	263908	264753	+
SPSF3K_00271	-0.331575	0.00219873	0.413468	0.000265983	1.02557	3.66076e-19		8.15771	8.1907	8.22952	7.79367	7.78258	7.64259	7.35371	7.50589	7.44689	7.74824	7.9602	7.87977	8.12895	7.95182	8.32749	8.55213	8.40178	8.38797		412	389	377	293	179	192	154	211	162	191	225	232	227	223	345	281	235	300		Chromosome	264804	265847	+
SPSF3K_00272	0.0563246	0.659844	0.674828	1.67708e-07	0.943482	1.6356e-12		7.50535	7.64079	7.64661	7.29636	7.25317	7.23715	7.0383	7.08134	6.97808	7.54136	7.66743	7.7386	8.04512	7.76883	7.9523	8.20332	7.71573	7.90753		260	264	250	206	123	144	123	156	116	165	183	210	214	196	265	220	145	214		Chromosome	265862	266668	+
SPSF3K_00273	-0.301149	0.179273	-0.503765	0.0389839	-0.417982	0.127593		5.89136	5.74509	6.02838	5.5586	5.67531	6.09286	5.36809	5.35996	5.62205	5.77659	5.35851	5.66973	5.2493	5.36245	5.34982	5.10417	5.35673	4.7639		81	67	78	58	39	63	36	44	43	46	34	47	28	34	40	23	26	21		Chromosome	266733	267488	+
SPSF3K_00274	-0.165637	0.212316	-0.149478	0.293786	0.13143	0.398326		7.70756	7.72402	7.58302	7.47582	7.57895	7.61283	7.01538	7.02646	7.16952	7.31985	7.75003	7.43177	7.56973	7.46425	7.18593	7.17078	7.09025	7.30799		300	280	239	234	155	188	121	150	133	141	194	169	153	158	154	106	93	140		Chromosome	267485	268459	+
SPSF3K_00275	-0.318267	0.0321528	-0.431736	0.00780297	-0.22963	0.214586		6.97327	7.12484	7.16026	7.00211	6.70381	6.95827	6.52467	6.5042	6.3553	6.72297	6.80497	6.80454	6.49675	6.42501	6.54216	6.61222	5.99393	6.06368		178	183	177	167	83	118	85	103	74	92	99	108	71	75	97	71	42	57		Chromosome	268446	269096	+
SPSF3K_00276	3.06586	6.13044e-91	3.02979	7.19882e-85	3.5141	1.49583e-109		11.5206	11.6535	11.5066	9.21179	9.3659	9.56163	8.62053	8.48654	8.46933	14.6175	14.6638	14.5957	12.2619	12.7074	12.1999	11.7163	12.3772	11.9045		4293	4343	3699	792	543	737	376	421	333	22750	23830	24806	4037	6119	5112	2543	3738	3471		Chromosome	269660	270880	+
SPSF3K_00277	2.5279	7.89561e-52	2.27717	3.85605e-41	2.72747	3.64318e-57		11.4363	11.6161	11.3878	9.84574	9.81595	10.1794	9.11692	9.15516	9.17635	14.0536	13.998	13.9764	12.0643	12.5625	11.9915	11.5056	12.247	11.7531		4049	4232	3406	1232	743	1133	532	672	546	15388	15020	16147	3520	5534	4424	2197	3415	3125		Chromosome	271065	272042	+
SPSF3K_00278	2.14202	1.05573e-39	1.67134	4.60684e-24	1.92532	5.55812e-31		11.5229	11.6726	11.5059	10.2613	10.1721	10.3892	9.7038	9.65015	9.63735	13.7545	13.6823	13.6911	11.7661	12.2688	11.7371	11.1991	11.9943	11.442		4300	4401	3697	1645	952	1311	801	949	753	12506	12067	13249	2862	4514	3708	1776	2866	2518		Chromosome	272079	272939	+
SPSF3K_00279	2.13852	1.46887e-23	1.82045	1.06828e-09	2.5244	1.06987e-12		5.35421	5.57616	4.97699	4.5444	4.30018	3.604	3.73608	3.63513	3.63443	7.46222	7.43297	7.13671	5.71762	6.05014	5.64317	5.49084	5.78656	5.9395		54	59	35	26	13	8	9	10	8	156	155	137	40	57	50	31	36	52		Chromosome	272951	273079	+
SPSF3K_00280	1.11438	3.60599e-29	1.4766	4.08248e-44	1.88376	6.37173e-68		9.88534	10.0902	10.0105	8.89094	8.69149	8.85157	8.45575	8.57843	8.38101	11.1385	11.1037	11.0839	10.1965	10.4376	10.2114	10.1488	10.5495	10.3213		1378	1466	1308	633	339	449	335	449	313	2037	2017	2171	962	1266	1285	856	1051	1156		Chromosome	273102	274280	+
SPSF3K_00281	0.271705	0.000270062	0.498274	7.45026e-11	1.04415	2.771e-42		11.2837	11.2543	11.3171	10.6289	10.7625	10.6049	10.4009	10.277	10.3436	11.6289	11.5147	11.5236	11.1336	11.2318	11.1211	11.2517	11.5476	11.3345		3642	3292	3243	2124	1435	1523	1301	1468	1231	2863	2683	2946	1845	2198	2418	1842	2102	2337		Chromosome	274428	275864	+
SPSF3K_00282	-2.35067	2.53268e-76	-0.40973	0.00180339	0.221609	0.115912		9.14584	9.09153	9.0761	7.74449	7.67586	7.84814	7.34454	7.35072	7.07134	6.9332	6.54382	6.87982	7.60619	7.08929	7.34941	7.48999	7.41274	7.53092		823	731	682	283	166	222	153	189	124	107	82	114	157	121	173	133	117	164		Chromosome	275974	276600	+
SPSF3K_00283	-1.93658	5.69056e-56	0.0535327	0.695419	0.471258	0.00029567		10.2994	10.3199	10.4117	8.942	8.92449	9.04783	8.58594	8.50003	8.57662	8.38031	8.43899	8.44005	9.14363	8.78799	9.1182	9.31222	8.68209	8.99553		1838	1720	1729	656	399	515	367	425	359	298	315	344	462	401	600	478	286	459		Chromosome	276627	276842	-
SPSF3K_00284	-1.41835	6.56122e-15	0.115535	0.568677	0.277	0.167377		8.77921	9.06184	8.95573	7.80811	7.05776	7.8093	7.4763	7.52581	7.32909	7.41631	7.52114	7.66247	7.73525	7.56755	7.84676	7.93384	7.24704	7.86719		637	716	627	296	107	216	168	214	149	151	165	199	172	170	246	182	104	208		Chromosome	276855	277010	-
SPSF3K_00285	-0.555223	0.000734419	-0.368458	0.0208607	-0.156468	0.339953		8.17828	8.02415	8.04874	8.94636	8.82042	9.10239	8.95467	8.99764	8.95867	7.47123	7.45104	7.68363	8.5913	8.2446	8.87713	9.09583	8.48431	8.7987		418	346	332	658	371	535	475	602	469	157	157	202	314	274	507	411	249	400		Chromosome	277872	278960	+
SPSF3K_00286	-0.669222	0.0068442	-0.646351	0.00365176	-0.240447	0.295065		6.42646	6.64826	6.664	8.31878	8.41347	8.13657	8.11654	8.19458	8.10591	6.11229	5.81439	5.90416	7.8461	7.20062	7.83519	8.41362	7.30008	7.77573		120	130	124	424	279	272	264	343	258	59	48	56	186	131	244	255	108	195		Chromosome	278996	279391	+
SPSF3K_00287	-0.610033	7.13538e-16	-0.102219	0.190805	0.0561171	0.484745		9.6867	9.51175	9.59732	9.7305	9.55613	9.58673	9.66381	9.51216	9.56303	9.04042	8.95491	8.98862	9.54911	9.48642	9.552	9.66205	9.57369	9.66465		1200	980	981	1137	620	750	779	862	715	473	452	505	613	653	812	610	533	732		Chromosome	279646	281010	+
SPSF3K_00288	-0.673737	1.53772e-18	-0.17571	0.0189232	0.00497011	0.953035		9.24666	9.18447	9.18525	9.41562	9.37117	9.45456	9.27969	9.32396	9.3305	8.47294	8.52254	8.61182	9.23959	9.1349	9.33295	9.40795	9.23198	9.30327		883	780	736	913	545	684	596	756	608	318	334	388	494	511	697	511	420	569		Chromosome	281030	282172	+
SPSF3K_00289	-0.6913	2.28563e-23	-0.426777	1.03625e-09	-0.41013	8.81967e-09		10.171	10.1665	10.0633	10.1969	10.1323	10.1486	10.1855	10.0878	10.1661	9.34736	9.45548	9.52847	9.74167	9.66786	9.79237	9.74216	9.62136	9.83117		1681	1546	1357	1573	926	1109	1120	1287	1088	586	641	736	701	741	960	645	551	822		Chromosome	282176	283534	+
SPSF3K_00290	-0.874077	2.78432e-15	-0.467809	2.49358e-05	-0.275025	0.0160396		9.17342	9.08957	8.99846	9.14514	9.03491	9.21066	9.05924	9.08975	8.89631	8.19694	8.22987	8.24504	8.78662	8.42048	8.7718	8.89019	8.52943	8.78793		839	730	646	756	431	577	511	642	449	262	272	300	360	310	471	356	257	397		Chromosome	283531	284436	-
SPSF3K_00291	0.048908	0.487202	-0.0324056	0.682358	-0.116425	0.144364		9.94157	9.99177	9.89859	9.50545	9.69083	9.45665	9.44322	9.32396	9.38601	9.93752	10.0249	10.0153	9.53971	9.57173	9.44377	9.30017	9.24894	9.25459		1433	1369	1210	972	681	685	668	756	632	884	953	1033	609	693	753	474	425	550		Chromosome	284569	285618	-
SPSF3K_00292	-2.36708	5.9205e-244	-1.04768	3.52146e-51	-0.429476	3.89764e-09		11.1749	11.133	11.1856	10.342	10.4212	10.4494	9.96986	9.87519	9.82981	8.91396	8.68023	8.82047	9.38307	9.29147	9.40124	9.54952	9.35614	9.47861		3377	3026	2960	1740	1132	1367	964	1110	861	433	373	449	546	570	731	564	458	643		Chromosome	285911	286975	+
SPSF3K_00293	-1.58745	2.12154e-69	0.0179321	0.85961	-0.0820842	0.398099		10.6856	10.5981	10.6183	9.65399	9.81789	9.62264	9.81418	9.8517	9.879	8.98173	9.0879	9.08985	9.83102	9.51471	9.78337	9.84938	9.59241	9.83814		2404	2087	1996	1078	744	769	865	1092	891	454	496	542	746	666	954	695	540	826		Chromosome	287002	287886	-
SPSF3K_00294	-1.95953	2.68656e-71	-0.0705581	0.541885	-0.634687	1.05166e-08		8.79927	8.8512	8.7864	7.66743	7.88932	7.67895	8.0728	8.12228	8.18629	6.8249	6.80497	7.01953	7.70194	7.63253	7.67565	7.37983	7.47172	7.63067		646	618	557	268	193	197	256	326	273	99	99	126	168	178	218	123	122	176		Chromosome	287879	288574	-
SPSF3K_00295	-2.7268	3.59653e-60	-0.270374	0.098204	-0.894723	1.55876e-08		10.4288	10.261	10.4373	11.3566	11.7698	11.2787	12.3386	11.9838	12.0976	7.60004	7.67513	7.74532	11.182	11.3299	11.1235	10.8212	11.4788	11.3788		2011	1651	1760	3521	2888	2432	4995	4803	4161	172	184	211	1908	2353	2422	1366	2004	2410		Chromosome	288721	290124	-
SPSF3K_00296	-0.994514	1.68863e-11	0.021822	0.869139	-0.254186	0.039846		7.20477	7.31806	7.11193	7.69875	8.08168	7.67175	8.159	8.15676	8.08928	6.13514	6.3837	6.24516	7.75973	7.8462	7.89771	7.78618	7.90738	7.9532		210	210	171	274	221	196	272	334	255	60	73	72	175	207	255	164	166	221		Chromosome	290449	290778	+
SPSF3K_00297	-0.791194	2.81607e-06	0.0141993	0.934631	-0.523125	0.00101883		8.01636	8.08446	8.2408	8.7335	9.16505	8.6648	9.74096	9.41223	9.54891	7.22715	7.52967	7.24508	8.77065	8.77005	9.07703	8.74666	9.10732	9.25459		373	361	380	567	472	394	822	804	708	132	166	148	356	396	583	322	385	550		Chromosome	290795	291187	+
SPSF3K_00298	-0.70743	5.93642e-16	0.0660766	0.434637	-0.608688	7.88995e-15		9.36652	9.359	9.45117	10.2613	10.3615	10.187	11.1071	10.8959	10.9953	8.72726	8.64141	8.70101	10.3346	10.2969	10.3752	10.2849	10.5426	10.3459		960	881	886	1645	1086	1139	2125	2257	1936	380	363	413	1059	1148	1440	941	1046	1176		Chromosome	291215	292336	+
SPSF3K_00299	-0.703606	0.00326941	-0.212094	0.268116	-0.756281	1.61441e-05		5.46996	5.48365	5.46146	6.17821	6.48784	6.40214	7.0383	7.08134	6.99007	5.12652	4.68822	4.69797	6.28818	5.81845	6.27728	6.18431	6.28454	6.43875		59	55	51	92	71	79	123	156	117	28	20	22	61	48	80	52	52	75		Chromosome	292360	292488	+
SPSF3K_00300	-0.654461	3.34001e-05	0.091252	0.550382	-0.536364	0.000183841		8.0465	7.64079	7.87135	8.69	9.15897	8.74243	9.66197	9.37611	9.56904	7.24827	7.16387	7.25454	8.8677	8.91422	9.09655	8.79038	9.03093	9.16869		381	264	293	550	470	416	778	784	718	134	128	149	381	438	591	332	365	518		Chromosome	292563	292868	+
SPSF3K_00301	-0.519373	2.12804e-06	0.0700946	0.53051	-0.581239	2.52252e-08		9.6206	9.67884	9.72064	10.6275	10.9617	10.5617	11.5279	11.3919	11.4744	9.16781	9.06754	9.23072	10.8288	10.6682	10.8813	10.7174	10.9205	11.0018		1146	1101	1069	2122	1648	1478	2846	3185	2700	517	489	598	1493	1486	2047	1271	1360	1855		Chromosome	292856	293743	+
SPSF3K_00302	-0.59606	6.88196e-07	0.0976364	0.433778	-0.523181	8.40118e-06		10.2645	10.2266	10.3234	11.2484	11.5579	11.2281	12.2991	12.0203	12.2137	9.67631	9.67317	9.68534	11.5321	11.2265	11.5656	11.4542	11.8106	11.6914		1794	1612	1626	3266	2493	2348	4860	4926	4510	737	746	821	2433	2190	3292	2120	2523	2994		Chromosome	293743	295275	+
SPSF3K_00303	-0.483478	0.000175182	0.140073	0.271509	-0.502018	3.38512e-05		8.8935	8.96036	8.96256	9.89728	10.277	9.8517	10.8911	10.749	10.7625	8.41341	8.42991	8.53238	10.2863	9.89173	10.2641	10.1588	10.3359	10.3976		690	667	630	1277	1024	902	1829	2038	1647	305	313	367	1024	866	1333	862	906	1219		Chromosome	295268	295825	+
SPSF3K_00304	-0.459847	0.000114762	0.0134875	0.915819	-0.593975	3.50393e-07		10.4266	10.4043	10.4712	11.4947	11.7916	11.4431	12.421	12.3227	12.3621	9.92446	9.98053	10.0208	11.7039	11.3354	11.7211	11.5456	11.8743	11.8819		2008	1824	1802	3875	2932	2726	5289	6076	4999	876	924	1037	2741	2362	3667	2259	2637	3417		Chromosome	295827	297218	+
SPSF3K_00305	-1.53385	6.44763e-43	-2.09945	6.55207e-78	-2.09419	1.77186e-75		10.6736	10.5158	10.3958	10.9177	11.1832	10.87	11.0852	10.8479	10.9599	8.93365	8.9229	9.14938	8.92294	8.92073	8.8743	8.68777	8.9167	9.01719		2384	1971	1710	2596	1922	1831	2093	2183	1889	439	442	565	396	440	506	309	337	466		Chromosome	297258	298895	-
SPSF3K_00306	-2.01499	8.38904e-05	-0.214445	0.639208	0.153823	0.758083		4.57407	4.34326	4.56305	4.39942	4.2089	3.82774	4.2885	3.90227	3.21127	3.25153	2.86138	3.1683	4.47467	3.78984	3.72194	4.10565	3.80274	4.01224		29	22	25	23	12	10	15	13	5	5	3	5	15	9	10	10	7	11		Chromosome	299552	300172	+
SPSF3K_00307	-1.14229	0.184788	-0.803982	0.392811	-0.624994	0.444947		3.01802	2.94562	3.36236	3.20249	2.68156	2.81962	2.82952	3.30703	3.63443	2.63448	2.34739	2.8061	2.93484	2	2.75672	3.40706	2	3.07265		6	5	8	7	2	3	3	7	8	2	1	3	3	0	3	5	0	4		Chromosome	300290	300643	+
SPSF3K_00308	-1.7067	6.10511e-140	-1.79095	1.75481e-166	-2.13693	5.34635e-197		10.8828	10.8843	10.7339	11.313	11.3999	11.366	11.101	11.1178	11.072	9.08805	9.11365	9.20167	9.58837	9.46651	9.65432	8.98355	8.90818	9.00795		2757	2546	2163	3416	2234	2584	2116	2633	2042	489	505	586	630	644	872	380	335	463		Chromosome	301420	302406	+
SPSF3K_00309	-0.841514	4.24756e-10	1.24242	2.67099e-21	1.27616	1.19072e-21		8.28012	8.33999	8.4497	7.89631	7.5232	7.79612	7.60472	7.69372	7.69418	7.36888	7.67513	7.52852	9.14053	8.78442	9.00657	9.09583	8.68209	8.96081		449	432	440	315	149	214	184	241	193	146	184	181	461	400	555	411	286	448		Chromosome	302557	303474	+
SPSF3K_00310	-0.543422	0.00109886	1.51031	7.43027e-21	1.53704	2.55784e-21		8.09058	8.08052	7.9605	7.59714	7.4945	7.74216	7.58928	7.70542	7.5477	7.40695	7.55495	7.56699	9.30204	8.70734	9.24167	9.36811	8.788	9.18519		393	360	312	255	146	206	182	243	174	150	169	186	516	379	654	497	308	524		Chromosome	303484	304371	+
SPSF3K_00311	-0.352765	0.0344507	1.5624	2.25738e-22	1.63363	3.29703e-24		8.99747	8.96036	8.99846	8.852	8.95991	8.98243	9.05363	8.83416	8.88672	8.53441	8.77652	8.58582	10.6657	10.084	10.6375	10.8117	10.1462	10.6202		742	667	646	616	409	492	509	537	446	332	399	381	1333	990	1728	1357	794	1423		Chromosome	304392	306002	+
SPSF3K_00312	-0.0675275	0.650327	1.52997	1.48079e-27	1.7587	5.51541e-36		9.14584	9.17895	9.31368	9.14893	9.19211	9.22302	9.21072	9.28942	9.16052	9.11417	9.17745	9.14938	10.8432	10.3425	10.8869	11.1951	10.641	11.0288		823	777	805	758	481	582	568	738	540	498	528	565	1508	1185	2055	1771	1120	1890		Chromosome	306016	307410	+
SPSF3K_00313	-0.0878825	0.58284	1.58707	2.23125e-26	1.77289	1.15621e-32		8.59769	8.62896	8.51001	8.60438	8.87339	8.69706	8.75808	8.85531	8.80422	8.47741	8.60555	8.38943	10.4469	9.98176	10.4368	10.8032	10.182	10.6542		561	529	459	518	385	403	414	545	421	319	354	332	1145	922	1503	1349	814	1457		Chromosome	307431	308315	+
SPSF3K_00314	0.0117728	0.897452	0.0334511	0.771243	0.402662	0.000571823		9.3799	9.3896	9.39505	8.10942	7.90395	8.3135	7.50126	7.63379	7.51487	9.4143	9.4644	9.31902	8.10368	8.28052	8.08035	7.95704	8.05355	7.8466		969	900	852	366	195	308	171	231	170	614	645	636	223	281	290	185	184	205		Chromosome	308467	308829	-
SPSF3K_00315	2.07049	6.81724e-52	0.516835	0.000905156	-0.0654646	0.72631		6.94154	7.03804	7.22229	6.87077	7.14652	7.0937	6.90745	6.73851	6.54609	9.03131	9.21495	9.06856	7.45448	7.82551	7.28282	6.5926	6.80846	6.62766		174	172	185	152	114	130	112	122	85	470	542	534	141	204	165	70	76	86		Chromosome	308987	309187	+
SPSF3K_00316	-0.157089	0.0791124	0.215136	0.0191753	0.572866	1.9527e-10		9.78497	9.60253	9.5752	9.37418	9.35264	9.5101	9.31766	9.27771	9.36083	9.42361	9.56532	9.51279	9.5838	9.59841	9.6949	9.89815	10.0352	9.7242		1285	1044	966	887	538	711	612	732	621	618	692	728	628	706	897	719	735	763		Chromosome	309266	309601	-
SPSF3K_00317	0.176722	3.60515e-07	0.634519	7.98989e-74	0.988717	5.42527e-176		13.3385	13.2934	13.3022	12.9264	12.9873	13.0107	12.8389	12.8064	12.8698	13.4657	13.5078	13.4909	13.5809	13.6302	13.6143	13.8027	13.8116	13.8638		15151	13547	12854	10463	6720	8088	7067	8498	7109	10237	10692	11532	10077	11604	13634	10810	10107	13509		Chromosome	309625	311898	-
SPSF3K_00318	-0.741457	9.38743e-25	0.50316	9.14413e-12	0.721812	1.41355e-22		13.6496	13.5828	13.7485	12.2555	12.1551	12.2633	12.0571	11.9856	11.9823	13.0008	12.8852	12.8728	12.6354	12.8472	12.6948	12.6626	12.8521	12.668		18798	16557	17515	6570	3773	4816	4109	4809	3841	7416	6943	7512	5231	6742	7206	4903	5196	5895		Chromosome	312019	312867	+
SPSF3K_00319	-0.905192	9.738e-33	0.86156	4.23954e-29	1.68454	5.18453e-106		13.0841	12.9558	13.2737	11.8865	11.7066	11.8538	11.3278	11.3291	11.254	12.2254	12.2243	12.167	12.6129	12.7535	12.6682	12.9387	13.038	12.9833		12700	10719	12602	5086	2764	3625	2477	3049	2317	4331	4390	4604	5150	6318	7074	5938	5911	7336		Chromosome	312962	313879	-
SPSF3K_00320	-0.269797	5.62619e-05	0.123514	0.0778888	0.335282	1.15836e-06		11.8469	11.8923	11.9745	11.565	11.4838	11.552	11.2557	11.28	11.2509	11.6439	11.6587	11.6049	11.6222	11.7164	11.6336	11.5056	11.7683	11.5052		5384	5126	5118	4069	2368	2940	2356	2947	2312	2893	2965	3117	2590	3077	3451	2197	2450	2631		Chromosome	313990	314742	+
SPSF3K_00321	0.277094	5.15989e-05	0.760113	2.34208e-28	0.858234	2.11542e-35		12.4659	12.4169	12.4939	11.8794	11.7713	11.8466	11.7053	11.6988	11.7155	12.7291	12.7885	12.6893	12.5168	12.7132	12.5417	12.4487	12.6982	12.5348		8272	7376	7338	5061	2891	3607	3219	3941	3192	6142	6493	6614	4818	6144	6480	4227	4670	5375		Chromosome	314739	315665	+
SPSF3K_00322	0.588525	0.000368241	1.08317	8.50698e-10	1.03512	1.03052e-08		8.08332	8.20887	7.992	7.16796	7.05776	7.21751	6.88233	7.19354	6.96599	8.39459	8.94538	8.64456	7.83846	8.5648	8.13799	7.96469	8.11405	8.02829		391	394	319	188	107	142	110	169	115	301	449	397	185	343	302	186	192	233		Chromosome	315686	316063	-
SPSF3K_00323	0.977687	4.51411e-31	1.02857	3.96062e-32	0.824018	1.42677e-20		10.9225	10.9554	11.0559	10.3486	10.1323	10.3033	10.1131	10.1745	10.1581	11.9043	11.9491	12.0097	11.1607	11.4776	11.2201	10.8881	11.0816	10.9376		2834	2675	2705	1748	926	1235	1065	1367	1082	3466	3627	4128	1880	2607	2590	1431	1521	1774		Chromosome	316085	316522	-
SPSF3K_00324	-0.946739	1.01063e-16	-2.91411	2.3726e-145	-3.2016	4.22375e-175		16.5009	16.3538	16.3333	19.2066	19.4818	19.1813	19.6169	19.4251	19.5202	15.3387	15.3725	15.6252	16.4229	16.1873	16.5173	16.4328	16.1383	16.3762		135691	113043	105108	813590	606199	582865	776006	835560	714509	37506	38950	50642	72273	68308	102003	66936	50714	77093		Chromosome	316581	318908	-
SPSF3K_00325	0.308032	6.71492e-10	0.567271	1.50718e-29	0.10638	0.0398501		12.9325	12.9489	12.9827	12.7255	12.7592	12.6567	13.3923	13.3181	13.3361	13.27	13.2471	13.2707	13.2154	13.3649	13.2592	13.4295	13.533	13.4014		11433	10668	10299	9102	5737	6327	10373	12118	9823	8938	8924	9899	7821	9654	10658	8345	8332	9803		Chromosome	319114	320208	+
SPSF3K_00326	-0.540974	1.17214e-18	-0.383175	4.40026e-10	-0.388972	2.50171e-10		11.9519	11.8915	12.0526	12.356	12.3378	12.2799	12.4284	12.4677	12.4637	11.3729	11.4655	11.439	11.963	11.8867	11.9751	12.1906	12.0049	11.9911		5791	5123	5403	7044	4283	4872	5316	6719	5364	2397	2593	2778	3281	3463	4374	3534	2887	3686		Chromosome	320242	320697	-
SPSF3K_00327	-0.0404022	0.415669	0.354548	1.08874e-13	0.162647	0.000782838		13.6432	13.6219	13.7456	13.868	13.9052	13.8119	14.2248	14.3415	14.3551	13.6014	13.6657	13.6245	14.1932	14.2004	14.255	14.4638	14.4685	14.4805		18715	17012	17480	20101	12700	14096	18475	24637	19910	11247	11929	12651	15407	17231	21258	17095	15938	20715		Chromosome	320775	323177	-
SPSF3K_00328	0.3665	9.34038e-13	0.522778	2.13197e-24	0.140581	0.0072706		12.4863	12.4755	12.5522	12.8032	12.8368	12.7022	13.3353	13.3972	13.4867	12.8817	12.8982	12.8333	13.3084	13.2795	13.3244	13.5797	13.4884	13.5742		8390	7682	7641	9606	6054	6530	9971	12801	10904	6828	7006	7309	8342	9099	11151	9261	8078	11051		Chromosome	323235	323828	-
SPSF3K_00329	0.558618	2.29856e-18	0.486632	3.9271e-14	-0.0299197	0.664948		12.8715	12.81	12.9383	13.1752	13.3275	13.0463	13.818	13.8684	13.9304	13.4015	13.4652	13.4301	13.6258	13.6794	13.714	13.8541	13.8289	13.8461		10959	9688	9987	12433	8508	8290	13935	17748	14832	9791	10381	11056	10396	12007	14609	11202	10229	13344		Chromosome	323837	324736	-
SPSF3K_00330	0.615462	1.43297e-23	0.0551858	0.416838	-0.351296	5.30767e-08		11.263	11.2953	11.3127	11.1825	11.3217	11.1005	11.4087	11.4642	11.4288	11.9914	11.8678	11.8523	11.2634	11.2846	11.2268	11.0984	11.1572	10.9948		3590	3387	3233	3120	2116	2149	2620	3349	2616	3682	3428	3701	2019	2280	2602	1656	1603	1846		Chromosome	324870	325178	+
SPSF3K_00331	0.5898	2.64403e-17	0.474531	2.69491e-11	-0.00605669	0.939022		11.7868	11.7958	11.8929	11.5618	11.7447	11.4812	12.1485	12.1022	12.1121	12.3769	12.4511	12.4162	11.9696	12.1971	12.0424	12.1195	12.1365	12.089		5164	4794	4836	4060	2838	2799	4378	5214	4203	4811	5138	5473	3296	4295	4583	3364	3163	3945		Chromosome	325181	325726	+
SPSF3K_00332	0.12243	0.00867851	0.036444	0.462542	-0.0825461	0.0851012		13.2215	13.2239	13.2549	13.3555	13.4668	13.3104	13.6606	13.623	13.6565	13.3586	13.3274	13.3809	13.3513	13.4679	13.4229	13.5397	13.6064	13.546		13970	12909	12439	14089	9371	9956	12494	14971	12267	9504	9435	10685	8594	10369	11939	9008	8767	10837		Chromosome	325784	328129	+
SPSF3K_00333	-0.513389	5.97233e-21	-0.319616	9.56306e-09	-0.213822	0.000157618		12.0285	11.9907	11.9621	11.9234	11.9603	11.868	11.8673	11.8457	11.8917	11.4643	11.4425	11.5348	11.5509	11.64	11.6015	11.7482	11.5303	11.6745		6107	5488	5074	5218	3296	3661	3602	4364	3607	2554	2552	2969	2465	2918	3375	2600	2077	2959		Chromosome	328237	328551	+
SPSF3K_00334	-0.863558	3.30977e-32	-0.891149	1.23591e-33	-0.564943	6.89457e-14		10.3149	10.2645	10.1547	10.4192	10.2035	10.4218	10.1211	10.165	10.1818	9.35712	9.41001	9.3937	9.52789	9.40042	9.47394	9.57224	9.54651	9.65481		1858	1655	1446	1836	973	1341	1071	1358	1100	590	621	670	604	615	769	573	523	727		Chromosome	328593	328955	-
SPSF3K_00335	-0.814954	9.99906e-72	-0.373528	1.26855e-15	-0.168184	0.000452523		12.4732	12.3468	12.4139	12.0616	12.0311	11.9837	11.8829	11.9381	11.9186	11.5787	11.5756	11.6387	11.5879	11.6814	11.6856	11.7438	11.744	11.749		8314	7026	6942	5743	3462	3967	3641	4653	3675	2765	2799	3191	2529	3003	3578	2592	2409	3116		Chromosome	329033	330178	-
SPSF3K_00336	-0.423128	5.4373e-05	-2.01786	1.50718e-83	-1.91757	6.54891e-75		13.8412	13.7911	13.9463	14.0012	14.2282	13.9978	13.749	13.6127	13.7131	13.4818	13.4238	13.4073	11.912	12.2881	11.9586	11.6436	11.9577	11.7096		21469	19129	20090	22045	15887	16036	13284	14864	12758	10352	10087	10882	3167	4575	4324	2418	2794	3032		Chromosome	331158	331448	+
SPSF3K_00337	-0.0825384	0.400516	-1.96269	6.04616e-97	-2.04966	2.81213e-105		15.4548	15.5333	15.5058	15.8476	16.0957	15.8088	15.7346	15.6682	15.7055	15.4244	15.3499	15.4705	13.8127	14.1818	13.8586	13.5798	13.7324	13.6449		65707	64011	59224	79287	57983	56277	52617	61803	50774	39801	38343	45492	11834	17010	16150	9262	9567	11606		Chromosome	331469	331966	+
SPSF3K_00338	-0.408931	4.26177e-05	-1.99142	1.3376e-89	-1.79893	7.25575e-73		14.1083	14.0161	14.1507	14.3275	14.478	14.3017	14.0404	13.8732	14.0061	13.7107	13.6599	13.6809	12.1984	12.6359	12.2679	12.1126	12.2951	12.1161		25837	22359	23149	27642	18891	19796	16258	17807	15631	12132	11881	13156	3863	5823	5359	3348	3531	4020		Chromosome	332055	332294	+
SPSF3K_00339	0.835441	5.75842e-45	-0.614715	3.91461e-25	-0.492946	1.38238e-16		12.7157	12.6712	12.7544	14.2852	14.4666	14.2899	14.2761	14.3242	14.3874	13.5564	13.5449	13.5463	13.6611	13.8133	13.726	13.8687	13.8693	13.7716		9837	8799	8791	26842	18743	19635	19144	24344	20361	10901	10971	11983	10653	13175	14732	11316	10520	12672		Chromosome	332883	333548	-
SPSF3K_00340	1.22052	1.49611e-72	-1.00318	1.27075e-49	-0.794872	2.03585e-31		12.6473	12.5227	12.6367	14.4296	14.6009	14.4545	14.1537	14.2104	14.2326	13.7624	13.887	13.818	13.4208	13.6124	13.4406	13.3473	13.4812	13.3824		9381	7938	8102	29668	20571	22009	17586	22497	18290	12575	13907	14467	9018	11462	12087	7883	8038	9675		Chromosome	333633	334577	-
SPSF3K_00341	-0.0590465	0.1054	0.216222	2.65476e-09	0.286023	3.05184e-15		13.5766	13.5202	13.4776	13.1754	13.1687	13.1814	13.2009	13.184	13.2816	13.4814	13.4599	13.4582	13.3815	13.4094	13.383	13.4869	13.5172	13.5207		17870	15854	14516	12435	7621	9104	9084	11042	9459	10349	10343	11273	8776	9957	11613	8684	8241	10649		Chromosome	334973	337804	+
SPSF3K_00342	0.579904	1.59177e-31	-0.411151	4.23823e-16	-0.471822	2.51458e-20		12.0275	12.0471	12.0347	12.4619	12.6346	12.436	12.4985	12.4193	12.4688	12.5824	12.6365	12.628	12.1071	12.1153	12.0824	11.9891	11.9756	12.007		6103	5707	5336	7581	5262	5429	5581	6497	5383	5548	5843	6339	3626	4058	4712	3073	2829	3727		Chromosome	338340	339416	+
SPSF3K_00343	0.530733	1.32792e-11	-0.386408	1.27925e-06	-0.320188	6.67135e-05		11.6557	11.5514	11.5939	12.046	12.3358	12.0093	12.184	12.0553	12.1702	12.1068	12.1296	12.1566	11.6714	11.8333	11.7425	11.8031	11.8551	11.7941		4715	4046	3930	5681	4277	4038	4487	5047	4376	3989	4111	4571	2680	3337	3722	2701	2602	3215		Chromosome	339446	339907	+
SPSF3K_00344	0.214839	0.00328684	-0.831189	2.08313e-30	-0.769538	4.90885e-26		14.1486	13.9879	14.102	13.9639	14.1717	13.9343	13.8365	13.7281	13.7658	14.3593	14.272	14.2542	13.1534	13.273	13.1586	13.0678	13.0353	12.918		26568	21926	22380	21482	15277	15345	14115	16102	13233	19021	18162	19576	7492	9058	9940	6494	5900	7011		Chromosome	340036	340593	+
SPSF3K_00345	0.228009	0.000148786	-0.545098	1.60938e-19	-0.377592	6.23974e-10		13.5853	13.5103	13.4784	13.3605	13.5314	13.3308	13.215	13.1043	13.1378	13.7686	13.754	13.7374	12.8006	12.9397	12.8509	12.8275	12.7536	12.7444		17978	15745	14524	14138	9800	10098	9173	10448	8561	12629	12682	13681	5866	7189	8030	5497	4853	6216		Chromosome	340635	341030	+
SPSF3K_00346	0.228271	0.000106212	-0.230137	0.000140956	-0.327825	5.30767e-08		12.9612	12.7747	12.8154	12.5602	12.7308	12.5758	12.6603	12.6079	12.6044	13.0829	13.1256	13.0333	12.3791	12.4058	12.3955	12.3396	12.2791	12.271		11663	9454	9171	8116	5625	5982	6244	7405	5914	7850	8203	8396	4379	4964	5855	3919	3492	4476		Chromosome	341023	341454	+
SPSF3K_00347	1.20596	7.69141e-61	1.12706	1.89469e-52	1.07178	2.2039e-47		12.8251	12.612	12.7059	12.4001	12.5627	12.4421	12.5075	12.4332	12.5058	13.8732	13.9851	13.907	13.6008	13.5362	13.6483	13.6855	13.4362	13.5282		10612	8445	8500	7263	5006	5452	5616	6560	5523	13579	14886	15388	10217	10872	13959	9966	7791	10704		Chromosome	341911	342882	-
SPSF3K_00348	0.671983	1.19253e-06	2.08991	9.4137e-52	2.35877	4.25608e-65		12.3723	12.166	12.0306	10.9512	11.2746	11.1218	10.7688	10.7103	10.7055	12.8114	12.8036	12.9822	13.2675	12.9614	13.3676	13.3265	12.7637	13.1081		7752	6198	5321	2657	2048	2181	1680	1984	1583	6503	6561	8104	8109	7298	11490	7770	4887	7999		Chromosome	342879	344318	-
SPSF3K_00349	-0.0841632	0.721379	1.25178	3.96929e-08	1.64749	3.97199e-13		14.6101	14.4194	14.4208	15.5662	16.0618	15.6514	15.852	15.6771	15.7937	14.2909	14.3677	14.5367	17.2046	16.4002	17.3184	17.8344	16.8013	17.4533		36586	29572	27916	65238	56633	50460	57081	62184	53977	18140	19408	23811	124256	79175	177735	176841	80303	162651		Chromosome	344498	346396	+
SPSF3K_00350	-0.682274	0.000175297	0.394279	0.0313255	0.898819	5.19397e-07		10.0846	9.868	10.0538	11.4195	11.7442	11.4266	11.4541	11.3091	11.4178	9.29504	9.35109	9.33248	12.0512	11.466	12.1817	12.597	11.8406	12.3408		1583	1256	1348	3678	2837	2695	2704	3007	2596	565	596	642	3488	2586	5048	4685	2576	4698		Chromosome	346568	347449	+
SPSF3K_00351	0.898402	2.28029e-31	-0.105898	0.199947	-0.548903	3.52556e-12		11.071	11.0207	10.9441	11.355	11.5475	11.2578	11.7581	11.7367	11.7744	11.8479	11.9629	11.9174	11.1591	11.4109	11.2725	11.1613	11.262	11.2002		3142	2799	2503	3517	2475	2397	3339	4046	3325	3333	3662	3872	1878	2489	2686	1730	1724	2129		Chromosome	347549	348316	+
SPSF3K_00352	1.35172	6.96659e-63	1.01151	2.06188e-35	0.784987	6.28468e-22		11.8261	11.7375	11.9068	12.0032	12.0173	11.9772	12.4098	12.3521	12.4056	13.223	13.181	13.1218	12.9161	13.1449	12.9588	13.04	13.3524	13.111		5307	4604	4883	5515	3429	3949	5248	6201	5152	8651	8524	8928	6355	8288	8654	6370	7351	8015		Chromosome	348420	349715	+
SPSF3K_00353	0.985368	2.63974e-106	0.797593	2.17156e-69	0.61855	7.86882e-43		11.5196	11.4843	11.5291	11.7743	11.8189	11.7517	12.1426	12.0389	12.1281	12.5077	12.5032	12.4756	12.5459	12.6222	12.5653	12.6661	12.7929	12.7033		4290	3862	3757	4705	2988	3377	4360	4990	4250	5268	5327	5703	4916	5768	6587	4915	4987	6041		Chromosome	349770	351185	+
SPSF3K_00354	1.56244	2.99551e-54	0.0060468	0.956829	-0.659975	1.13394e-10		12.6759	12.7598	12.6563	13.345	13.7793	13.3195	13.8781	13.8463	13.8547	14.283	14.2471	14.2494	13.4412	13.625	13.4341	13.1143	13.2939	13.1863		9569	9357	8213	13987	11638	10019	14528	17478	14074	18041	17851	19512	9147	11562	12032	6707	7059	8445		Chromosome	351585	352535	+
SPSF3K_00355	-0.134473	0.0577687	-0.0523717	0.490629	-0.03389	0.660615		10.4295	10.4231	10.5144	10.3052	10.4084	10.2893	10.299	10.3289	10.4199	10.3793	10.2938	10.2917	10.2231	10.3844	10.2314	10.2032	10.4312	10.3075		2012	1848	1857	1696	1122	1223	1212	1522	1298	1202	1149	1252	980	1220	1303	889	968	1145		Chromosome	352626	353444	-
SPSF3K_00356	-0.035942	0.569793	0.113894	0.0737662	0.140572	0.0260765		10.8182	10.8792	10.9098	10.8208	10.9183	10.7623	10.9106	11.0252	10.9484	10.789	10.8701	10.8394	10.8939	11.0243	10.9209	11.0694	11.1865	11.0537		2636	2537	2444	2427	1599	1699	1854	2469	1874	1598	1715	1832	1562	1903	2104	1623	1636	1923		Chromosome	353507	354193	-
SPSF3K_00357	0.723113	1.26003e-51	0.521777	2.4055e-27	0.436648	1.59886e-19		15.6871	15.6749	15.745	16.0246	16.1742	15.9753	16.3083	16.2481	16.3065	16.4609	16.3962	16.4194	16.5667	16.5866	16.5932	16.7081	16.7284	16.7368		77192	70612	69908	89641	61224	63160	78314	92382	77016	81646	79192	87821	79847	90090	107517	81012	76346	98983		Chromosome	354364	356892	+
SPSF3K_00358	0.0276689	0.507448	0.668542	1.70597e-64	0.742356	1.73411e-80		11.5926	11.6134	11.6355	11.6155	11.619	11.6087	11.806	11.7603	11.8078	11.6563	11.6047	11.662	12.2265	12.284	12.3313	12.5189	12.5063	12.5703		4513	4224	4045	4214	2601	3058	3452	4113	3403	2918	2856	3243	3939	4562	5600	4438	4088	5509		Chromosome	356991	357344	+
SPSF3K_00359	0.032541	0.556556	0.705298	9.06289e-41	0.677874	8.3396e-38		13.8149	13.6761	13.8472	13.7527	13.7973	13.7048	14.0552	13.9699	14.0338	13.8326	13.7932	13.8153	14.3965	14.5065	14.466	14.6562	14.7559	14.6796		21080	17663	18756	18556	11784	13088	16426	19042	15935	13202	13032	14440	17739	21304	24607	19534	19451	23781		Chromosome	357344	358447	+
SPSF3K_00360	-0.0977751	0.0179393	0.423868	2.41587e-25	0.291597	1.00616e-12		12.8083	12.7669	12.8141	12.6512	12.6464	12.6411	12.8779	12.8644	12.9021	12.6922	12.6747	12.7288	13.0366	13.1233	13.0483	13.0984	13.2319	13.1855		10489	9403	9163	8645	5305	6259	7261	8847	7270	5987	6000	6798	6909	8165	9208	6633	6762	8440		Chromosome	358519	360534	+
SPSF3K_00361	-0.47697	2.90017e-18	0.114545	0.043443	-0.0625886	0.277716		13.0234	12.9922	12.9372	12.9539	13.0924	12.9469	13.3308	13.3303	13.3907	12.5442	12.4401	12.5374	13.1295	13.0957	13.1143	13.2661	13.2187	13.3743		12177	10993	9979	10664	7228	7738	9940	12221	10202	5403	5099	5953	7369	8010	9639	7451	6700	9621		Chromosome	360619	361536	+
SPSF3K_00362	0.221248	0.0135742	-0.105942	0.254393	0.10484	0.258209		10.8718	10.8649	10.9062	11.3668	11.7113	11.2686	11.4256	11.4161	11.4765	11.0367	11.1108	11.1551	11.3499	11.3746	11.3381	11.5902	11.5517	11.4898		2736	2512	2438	3546	2773	2415	2651	3239	2704	1898	2027	2281	2144	2427	2811	2330	2108	2603		Chromosome	361584	362546	-
SPSF3K_00363	-1.41547	1.67683e-247	-1.0908	3.12134e-147	-0.890719	2.31025e-95		13.2078	13.2584	13.2334	13.0765	13.155	13.1002	12.8509	12.8278	12.8415	11.8492	11.8028	11.8044	12.0798	11.9602	12.0199	11.881	11.9903	11.9758		13838	13222	12255	11611	7549	8606	7126	8625	6971	3336	3277	3580	3558	3644	4512	2851	2858	3647		Chromosome	362618	364006	+
SPSF3K_00364	0.491133	3.19354e-05	-0.389807	0.00115978	-0.804131	9.5042e-12		13.4633	13.302	13.3598	14.5907	14.9851	14.5599	15.3489	15.2634	15.3441	13.8514	13.8619	13.8892	14.2917	14.313	14.3992	14.767	14.2885	14.4486		16520	13628	13377	33174	26850	23677	40273	46681	39523	13375	13667	15200	16495	18630	23493	21094	14068	20262		Chromosome	364036	364488	-
SPSF3K_00365	-1.2093	3.93245e-134	-0.708476	3.25677e-47	-0.424925	9.97192e-18		13.3954	13.3895	13.416	13.3751	13.2871	13.3654	13.3	13.1677	13.2163	12.2334	12.1663	12.1748	12.6668	12.6041	12.6348	12.8429	12.7141	12.8497		15760	14480	13909	14282	8273	10343	9730	10918	9040	4355	4217	4629	5346	5696	6912	5556	4722	6687		Chromosome	364682	365896	+
SPSF3K_00366	-0.456074	1.78581e-13	-1.1026	1.55268e-70	-0.91327	3.35832e-48		14.1395	14.1867	14.1026	14.0881	14.2635	14.0961	13.7899	13.7881	13.7118	13.6837	13.6765	13.702	13.0704	12.9775	13.0962	12.9292	12.7302	12.8847		26402	25167	22390	23415	16281	17166	13666	16786	12746	11907	12019	13349	7073	7380	9519	5899	4775	6851		Chromosome	366077	366859	+
SPSF3K_00367	-0.529528	8.95101e-14	-0.676456	2.84743e-21	-0.501297	3.41606e-12		13.9674	14.0428	13.9292	13.8234	13.9334	13.83	13.6696	13.6567	13.6062	13.468	13.4291	13.4563	13.2798	13.0564	13.2152	13.26	12.9926	13.1641		23432	22776	19853	19489	12950	14274	12572	15325	11846	10253	10124	11258	8178	7795	10338	7420	5728	8316		Chromosome	366861	367409	+
SPSF3K_00368	0.309736	9.57706e-05	-0.251112	0.00262257	-0.259761	0.00212893		11.1534	11.2863	11.3613	10.9555	10.7269	10.9375	10.8135	10.7602	10.6106	11.6528	11.537	11.543	10.6229	10.5762	10.6826	10.5546	10.4326	10.4256		3327	3366	3344	2665	1400	1919	1733	2054	1482	2911	2725	2986	1294	1394	1783	1135	969	1243		Chromosome	367440	367700	-
SPSF3K_00369	0.633181	2.94149e-06	0.723362	8.67564e-07	0.366055	0.0148845		7.02718	7.23536	6.90054	6.87991	6.61771	6.86036	6.70742	7.21824	7.15893	7.70306	7.65189	7.68363	7.37218	7.56755	7.55386	7.46862	7.30008	7.44218		185	198	147	153	78	110	97	172	132	185	181	202	133	170	200	131	108	154		Chromosome	367836	368159	+
SPSF3K_00370	0.476798	2.71929e-19	0.154961	0.00496892	0.217167	7.32365e-05		11.2177	11.238	11.2573	11.4883	11.4911	11.4646	11.5264	11.5004	11.539	11.6788	11.7408	11.7207	11.5556	11.7516	11.5934	11.6608	11.7806	11.771		3479	3255	3111	3858	2380	2767	2843	3434	2824	2964	3139	3378	2473	3153	3356	2447	2471	3164		Chromosome	368180	369835	+
SPSF3K_00371	0.265998	0.000457955	-0.0452805	0.578642	0.174764	0.0301441		8.94242	8.84888	8.93966	9.2703	9.17413	9.24501	9.08974	8.96882	9.13103	9.10841	9.29717	9.11344	9.17127	9.19529	9.19716	9.24468	9.29212	9.17422		714	617	620	825	475	591	522	590	529	496	574	551	471	533	634	456	438	520		Chromosome	369828	370127	+
SPSF3K_00372	-0.624805	4.45464e-20	-0.0863671	0.25177	0.175621	0.019279		10.0488	9.92298	10.0854	9.54906	9.56075	9.51815	9.40183	9.29909	9.45901	9.37643	9.4644	9.35465	9.39874	9.46205	9.50165	9.54187	9.62396	9.51822		1544	1305	1378	1002	622	715	649	743	665	598	645	652	552	642	784	561	552	661		Chromosome	370233	371072	-
SPSF3K_00373	-0.172848	0.181026	0.0773786	0.615329	-0.233419	0.147799		7.36885	7.26345	7.39383	6.85232	6.87686	6.61224	6.70742	6.71556	6.89122	7.12809	7.19637	7.19683	6.87097	6.90434	6.81383	6.57271	6.75247	6.32423		236	202	209	150	94	92	97	120	109	123	131	143	93	106	118	69	73	69		Chromosome	371090	371380	-
SPSF3K_00374	1.00681	2.12811e-14	0.347068	0.0173563	0.226034	0.135154		6.72562	6.82834	6.90054	7.027	6.90621	6.87297	6.91985	6.94002	7.18002	7.74824	7.9602	7.67661	7.23922	7.33357	7.26568	7.14407	7.49466	7.05622		149	148	147	170	96	111	113	141	134	191	225	201	121	144	163	104	124	117		Chromosome	371473	372033	-
SPSF3K_00375	3.71809	8.616e-138	-0.93481	8.97589e-10	-1.11783	1.46626e-12		6.71627	7.03804	6.92872	8.67957	8.85845	8.3635	8.5624	8.556	8.55659	10.7516	10.5032	10.4411	7.8461	7.72481	7.60245	7.79479	7.19198	7.318		148	172	150	546	381	319	361	442	354	1557	1329	1389	186	190	207	165	100	141		Chromosome	372373	372612	-
SPSF3K_00376	0.409376	1.66471e-06	-1.40994	1.46273e-59	-1.13707	4.94956e-38		10.3554	10.1431	10.1939	11.0189	11.3101	11.0305	10.9137	10.7914	10.8662	10.663	10.6146	10.649	9.67244	9.67559	9.79983	9.68076	9.68506	9.79937		1911	1521	1486	2785	2099	2047	1858	2099	1770	1464	1436	1605	668	745	965	618	576	804		Chromosome	373318	373770	+
SPSF3K_00377	-0.852246	3.35731e-06	-0.356015	0.0584471	-0.0736339	0.715546		6.56828	6.9968	6.91	6.68515	6.61771	6.80879	6.64904	6.53074	6.47959	6.30602	5.81439	5.90416	6.49675	6.11978	6.45412	6.72466	6.33624	6.36342		133	167	148	133	78	106	93	105	81	68	48	56	71	60	91	77	54	71		Chromosome	373834	374052	-
SPSF3K_00378	0.801631	1.16538e-09	0.236007	0.0934832	0.546348	9.227e-05		10.8171	10.9266	10.86	10.1015	9.53749	10.1158	9.29166	9.41757	9.35157	11.6632	11.6616	11.6818	10.0716	10.4159	10.0215	9.76644	10.0662	9.84854		2634	2622	2361	1472	612	1084	601	807	617	2932	2971	3288	882	1247	1126	656	751	832		Chromosome	374419	375201	+
SPSF3K_00379	1.04508	1.79298e-17	0.904266	3.10006e-13	1.13719	4.58614e-20		13.6947	13.7584	13.7406	13.3001	12.8846	13.2951	12.8682	12.9062	12.8082	14.7809	14.7545	14.7933	13.9737	14.2888	13.9421	13.7816	14.2282	13.9494		19395	18700	17420	13558	6258	9851	7212	9107	6812	25478	25377	28448	13232	18319	17113	10653	13492	14335		Chromosome	375206	378565	+
SPSF3K_00380	1.12068	7.5941e-25	1.14363	3.26625e-25	1.42265	5.61283e-38		11.5024	11.6785	11.55	11.2532	10.8557	11.2882	10.9914	10.9565	10.7704	12.6377	12.6945	12.7605	12.2658	12.4145	12.1765	12.2068	12.4666	12.306		4239	4419	3812	3277	1531	2448	1961	2354	1656	5765	6083	6949	4048	4994	5030	3574	3977	4586		Chromosome	378504	379202	+
SPSF3K_00381	0.288328	5.49421e-07	-0.0232488	0.715141	0.13524	0.0316847		9.68909	9.67884	9.69352	9.95894	10.0689	9.94272	9.67483	9.75796	9.73856	9.92937	9.98364	10.0069	10.0067	9.97081	9.9211	9.80957	9.86964	9.89609		1202	1101	1049	1333	886	961	785	1023	808	879	926	1027	843	915	1050	676	655	860		Chromosome	379424	379981	+
SPSF3K_00382	0.0917859	0.26338	-0.021577	0.802895	0.424106	1.17703e-07		9.97134	9.92628	9.89383	10.3453	10.3747	10.2739	10.0468	10.1253	10.115	10.0842	9.98364	9.9985	10.1965	10.4376	10.2845	10.3492	10.641	10.5529		1463	1308	1206	1744	1096	1210	1017	1321	1050	979	926	1021	962	1266	1352	984	1120	1358		Chromosome	380004	380717	+
SPSF3K_00383	-0.74399	3.34266e-20	-0.156869	0.0620912	0.0110356	0.901512		10.0682	9.93066	10.2207	9.98458	9.79649	9.90792	9.90897	9.90592	9.88865	9.33508	9.38438	9.29172	9.70011	9.76343	9.76975	9.81169	9.98952	9.93075		1565	1312	1514	1357	733	938	924	1134	897	581	610	624	681	792	945	677	712	881		Chromosome	381309	382355	+
SPSF3K_00384	1.38267	4.95399e-81	1.17538	1.05531e-59	0.536073	1.69243e-13		11.7342	11.75	11.9144	12.9979	12.8983	12.9671	13.4082	13.5137	13.5514	13.2246	13.1869	13.1373	14.0942	14.2262	14.0654	13.9409	14.1562	13.9789		4979	4644	4909	10995	6318	7847	10488	13878	11405	8661	8559	9024	14385	17541	18640	11897	12835	14631		Chromosome	382567	383469	+
SPSF3K_00385	1.2498	1.42635e-94	0.992993	1.7308e-60	0.622271	1.40064e-24		13.1173	13.0565	13.2069	14.1826	14.1913	14.1641	14.5497	14.6639	14.7128	14.4039	14.3744	14.3541	15.1225	15.2658	15.1235	15.1969	15.3499	15.2469		12996	11494	12032	25000	15486	17995	23142	30807	25514	19618	19499	20980	29343	36064	38817	28417	29362	35240		Chromosome	383502	384716	+
SPSF3K_00386	1.23165	7.78664e-104	0.924709	2.10071e-59	0.590105	5.48384e-25		13.6654	13.6716	13.6778	14.9622	15.0134	14.8964	15.3605	15.5213	15.5819	14.8763	14.9202	14.912	15.8571	15.9498	15.8388	16.0267	16.1119	16.1027		19005	17608	16677	42920	27382	29898	40599	55819	46604	27220	28466	30888	48826	57941	63734	50514	49795	63779		Chromosome	384798	386225	+
SPSF3K_00387	1.09174	8.83081e-90	1.0283	2.38935e-80	0.680463	5.10573e-36		13.4132	13.3666	13.4293	14.5078	14.5331	14.4838	15.0718	15.1963	15.241	14.4552	14.5443	14.4832	15.4874	15.6256	15.4922	15.8326	15.9074	15.8141		15956	14252	14038	31322	19627	22460	33236	44560	36797	20329	21936	22945	37789	46278	50122	44155	43214	52214		Chromosome	386225	387244	+
SPSF3K_00388	0.151272	0.0687147	0.691324	1.53986e-17	0.54103	3.01303e-11		12.6461	12.6521	12.74	13.0916	12.9027	13.0466	13.2041	13.396	13.414	12.8016	12.8443	12.8471	13.6636	13.8203	13.6309	13.7645	14.0167	13.8537		9373	8683	8704	11733	6337	8292	9104	12790	10368	6459	6749	7379	10672	13239	13791	10527	11652	13414		Chromosome	387244	388962	+
SPSF3K_00389	0.032794	0.698587	0.73672	7.01417e-20	0.684508	2.45554e-17		12.8483	12.7328	12.8906	13.0827	12.9453	13.0694	13.2323	13.4016	13.4166	12.8542	12.8617	12.8586	13.6968	13.8984	13.7073	13.945	14.1816	13.9727		10784	9183	9662	11661	6527	8424	9284	12840	10387	6699	6831	7438	10920	13975	14542	11931	13063	14568		Chromosome	388955	390700	+
SPSF3K_00390	0.532342	1.72262e-19	0.838638	2.81259e-45	0.40444	1.21659e-11		12.2347	12.3071	12.3376	12.087	12.2371	11.9783	12.5823	12.6592	12.6519	12.8187	12.8186	12.8392	12.9305	12.9264	12.968	13.0922	12.9807	13.0322		7046	6835	6584	5845	3994	3952	5915	7673	6112	6536	6630	7339	6419	7123	8709	6605	5681	7589		Chromosome	390731	391711	-
SPSF3K_00391	-0.456021	4.6015e-07	0.187275	0.0460015	-0.0252013	0.801588		10.6244	10.6818	10.6169	10.4341	10.2094	10.4682	10.3953	10.2789	10.4065	10.1446	10.1027	10.3031	10.6667	10.5512	10.4699	10.1622	10.3766	10.4497		2304	2212	1994	1855	977	1385	1296	1470	1286	1021	1006	1262	1334	1370	1538	864	932	1264		Chromosome	391941	392792	+
SPSF3K_00392	-0.0552181	0.41066	-0.514194	1.98444e-14	-0.242413	0.000533369		10.8849	10.8319	10.951	10.8208	10.7341	10.7841	10.598	10.38	10.4806	10.8739	10.8136	10.8165	10.1875	10.3582	10.2533	10.182	10.2875	10.2655		2761	2455	2515	2427	1407	1725	1492	1577	1354	1695	1649	1803	956	1198	1323	876	876	1112		Chromosome	392861	393304	+
SPSF3K_00393	-0.926485	2.62664e-38	-0.0948549	0.213295	0.173162	0.0210257		11.5105	11.4156	11.619	11.1602	11.0064	11.1493	10.8989	10.9035	11.0233	10.5538	10.6285	10.5942	11.0368	10.9473	11.0541	11.1053	11.217	11.0211		4263	3682	3999	3072	1700	2223	1839	2269	1974	1357	1450	1545	1725	1804	2308	1664	1671	1880		Chromosome	393308	394006	+
SPSF3K_00394	-0.833609	8.19196e-37	0.0116441	0.873222	0.319008	2.19542e-06		12.0395	12.0746	12.2066	11.7311	11.5642	11.7431	11.555	11.5945	11.5887	11.314	11.2618	11.2515	11.6736	11.7341	11.6751	11.8026	12.0059	11.8802		6154	5817	6012	4566	2504	3357	2900	3666	2923	2301	2251	2439	2684	3115	3552	2700	2889	3413		Chromosome	394009	394824	+
SPSF3K_00395	0.0822223	0.202738	-0.898415	3.81414e-47	-0.735835	7.07754e-32		14.3969	14.3517	14.3758	14.9904	15.2364	14.9841	14.8944	14.8051	14.8557	14.4944	14.4235	14.4527	14.1406	14.2328	14.155	14.0833	14.1416	14.1238		31559	28217	27058	43766	31960	31773	29389	33975	28171	20888	20174	22464	14855	17622	19835	13131	12706	16177		Chromosome	394863	396119	-
SPSF3K_00396	2.25865	3.3199e-276	0.815029	4.72579e-37	0.544799	2.85251e-17		13.7541	13.7657	13.7726	14.4543	14.5869	14.3858	14.6442	14.6846	14.7632	16.0505	16.0259	15.9904	15.2319	15.4019	15.2382	15.1657	15.3192	15.2397		20211	18795	17810	30181	20372	20985	24709	31252	26421	61430	61264	65229	31654	39632	42030	27810	28744	35064		Chromosome	396228	398522	+
SPSF3K_00397	-0.884526	2.24585e-70	0.556276	1.78662e-28	0.677324	1.69635e-41		16.5197	16.433	16.6057	15.7009	15.7089	15.7034	15.6967	15.7339	15.7689	15.6632	15.6237	15.6228	16.2574	16.1812	16.3389	16.4027	16.3849	16.444		137468	119424	126952	71624	44345	52311	51254	64683	53055	46967	46359	50557	64442	68020	90142	65552	60167	80802		Chromosome	398786	402379	+
SPSF3K_00398	-0.532394	1.43285e-23	0.613881	1.45131e-30	0.573223	8.92873e-27		16.9241	16.8444	17.0511	16.3903	16.444	16.382	16.5826	16.5815	16.6577	16.4438	16.3838	16.4018	16.9741	17.0392	17.0441	17.1341	17.239	17.1676		181946	158840	172874	115500	73813	83731	94715	116399	98243	80687	78517	86752	105908	123295	146963	108837	108766	133429		Chromosome	402466	406098	+
SPSF3K_00399	-0.540015	1.75125e-05	0.277775	0.0346669	-0.139066	0.302247		10.7546	10.62	10.8022	9.90737	9.64369	10.0128	9.99351	10.2483	10.1095	10.0665	10.2926	10.1992	10.198	10.0003	10.2147	10.2415	9.71953	9.93888		2522	2119	2268	1286	659	1009	980	1439	1046	967	1148	1174	963	934	1288	913	590	886		Chromosome	406202	406576	+
SPSF3K_00400	-0.576095	1.16219e-05	0.290049	0.0421935	0.308902	0.0354936		7.18458	7.32474	7.33187	6.75635	6.66998	6.75531	6.5882	6.81606	6.75729	6.62948	6.81895	6.71143	7.04041	7.05415	6.94881	6.92623	7.10523	7.04421		207	211	200	140	81	102	89	129	99	86	100	101	105	118	130	89	94	116		Chromosome	406630	407571	+
SPSF3K_00401	-0.290052	0.0844391	0.516567	0.00546613	-0.164322	0.409295		6.62931	7.05422	6.84247	6.05453	5.95354	6.2749	6.27734	6.42154	6.52975	6.4768	6.42085	6.77854	6.6088	6.47901	6.67792	6.10343	6.23091	6.40158		139	174	141	84	48	72	71	97	84	77	75	106	77	78	107	49	50	73		Chromosome	407690	408538	+
SPSF3K_00402	-0.374967	0.374065	-0.127914	0.779274	0.316858	0.578486		4.35066	3.84513	4.3009	4.18024	4.00697	4.19211	3.35287	3.53383	3.21127	3.80144	3.53894	4.24562	4.01398	4.26998	3.81913	3.2151	3.64767	3.80009		24	14	20	19	10	14	6	9	5	9	7	15	10	14	11	4	6	9		Chromosome	408535	408861	+
SPSF3K_00403	-0.610373	0.0886727	0.377064	0.302197	-0.126837	0.757723		4.65457	4.71284	4.46383	4.11981	4.30018	4.60871	4.2885	4.43907	4.38109	4.28292	3.89631	4.16765	4.21622	4.96848	4.65243	4.49197	4.4911	3.80009		31	30	23	18	13	20	15	21	16	14	10	14	12	25	23	14	13	9		Chromosome	408851	409258	+
SPSF3K_00404	-0.437881	0.182916	0.293561	0.37802	-0.347124	0.329157		4.69319	5.22252	4.46383	4.87202	4.54374	4.6678	4.50146	4.91248	5.06459	4.50974	4.4212	4.45704	4.99812	5.11209	4.80259	4.86343	4.39685	4.36103		32	45	23	34	16	21	18	31	28	17	16	18	23	28	26	19	12	15		Chromosome	409230	409529	+
SPSF3K_00405	-0.944991	0.00029576	0.251654	0.321908	-0.210771	0.472626		5.73354	5.62029	5.38216	5.25578	5.19413	5.69867	5.21553	5.26832	5.10925	4.36256	4.68822	5.08488	5.71762	5.67159	5.50394	4.98881	5.1411	4.92975		72	61	48	46	27	47	32	41	29	15	20	30	40	43	45	21	22	24		Chromosome	409507	409944	+
SPSF3K_00406	-0.398537	0.135334	0.516606	0.0633416	0.186348	0.517974		5.65745	6.03315	6.33953	5.7301	4.75206	5.80777	5.57038	5.87677	5.79608	5.80538	5.89581	5.20685	6.1955	6.00177	5.81795	5.92665	5.89397	5.9652		68	83	98	66	19	51	42	65	49	47	51	33	57	55	57	43	39	53		Chromosome	409922	410419	+
SPSF3K_00407	-1.25016	7.86822e-55	-1.29879	9.301e-55	-1.25633	1.80372e-49		12.2038	12.1558	12.1583	11.2935	11.4807	11.3028	11.2148	11.1357	11.1794	10.9492	10.914	10.91	10.189	9.85816	10.1273	10.0059	9.76269	9.98516		6897	6154	5814	3370	2363	2473	2290	2666	2200	1786	1768	1924	957	846	1212	775	608	915		Chromosome	410526	411482	+
SPSF3K_00408	-1.07651	1.2931e-23	-1.67522	1.05131e-54	-1.69129	1.35162e-55		14.1309	13.9698	14.0615	14.5845	14.7605	14.6101	14.7649	14.6441	14.7211	12.9767	12.9876	12.974	13.0581	12.7612	13.0948	13.2054	12.7396	13.0756		26244	21653	21760	33032	22978	24515	26866	30388	25661	7293	7454	8058	7013	6352	9510	7144	4806	7821		Chromosome	411538	412731	+
SPSF3K_00409	1.93789	1.08239e-54	0.449886	0.000460277	-0.738054	6.23751e-09		9.44359	9.89069	9.55877	10.2024	10.5075	10.1264	11.0341	11.2212	10.9213	11.405	11.6317	11.6766	10.7708	10.727	10.7082	10.4343	10.2442	10.3		1013	1276	955	1579	1202	1092	2020	2829	1839	2451	2910	3276	1434	1548	1815	1044	850	1139		Chromosome	412842	413054	+
SPSF3K_00410	1.42045	6.31011e-77	0.825303	1.17014e-26	-0.0252685	0.760806		9.04678	9.20091	9.10314	9.66329	9.44802	9.61139	10.3307	10.3289	10.247	10.5622	10.5903	10.44	10.4113	10.489	10.3087	10.3345	10.3071	10.1925		768	789	695	1085	575	763	1239	1522	1151	1365	1412	1388	1117	1312	1375	974	888	1057		Chromosome	413047	413499	+
SPSF3K_00411	0.216895	0.00109886	0.754778	4.17437e-30	0.323547	1.19758e-06		12.255	12.1621	12.3662	11.9413	11.9444	11.841	12.6222	12.4928	12.5242	12.4468	12.4778	12.5147	12.5639	12.7351	12.6866	12.929	12.8793	12.8015		7146	6181	6716	5283	3260	3593	6081	6837	5594	5050	5234	5860	4978	6238	7165	5898	5295	6467		Chromosome	413508	414161	+
SPSF3K_00412	-0.257971	0.000661748	-0.149503	0.0545447	-0.123182	0.115023		12.1986	11.9998	12.1566	12.2874	12.4922	12.3325	12.6357	12.4667	12.5118	11.8629	11.8619	11.8647	12.2867	12.1322	12.2467	12.5075	12.3621	12.3756		6872	5523	5807	6717	4767	5053	6138	6714	5546	3368	3414	3733	4107	4106	5281	4403	3699	4813		Chromosome	414178	414948	-
SPSF3K_00413	-0.303249	1.43331e-05	-0.358274	3.67764e-07	-0.306861	1.45119e-05		12.6705	12.5893	12.6691	12.6994	12.9216	12.6741	12.864	12.7141	12.871	12.3241	12.3361	12.3607	12.4133	12.3651	12.452	12.5296	12.4295	12.5698		9533	8313	8286	8939	6421	6404	7191	7971	7115	4638	4744	5266	4484	4826	6089	4471	3876	5507		Chromosome	414960	416027	-
SPSF3K_00414	-0.753178	9.12036e-10	-0.622956	1.8435e-06	-0.606461	2.10301e-05		8.13685	8.41393	8.36973	7.99633	8.15687	7.9528	7.53389	7.77366	7.70149	7.50672	7.54658	7.64819	7.60619	7.16811	7.46655	7.18396	6.94793	7.10328		406	455	416	338	233	239	175	255	194	161	168	197	157	128	188	107	84	121		Chromosome	416390	416671	+
SPSF3K_00415	-0.806115	2.85557e-20	-0.902931	6.72098e-23	-1.0262	1.74408e-23		8.71026	8.77029	8.71268	8.64247	8.75739	8.7527	8.46	8.47634	8.48637	7.89607	8.03399	7.87364	7.90582	7.73224	7.82937	7.42491	7.41274	7.5395		607	584	529	532	355	419	336	418	337	212	237	231	194	191	243	127	117	165		Chromosome	416671	416988	+
SPSF3K_00416	-1.05569	1.47346e-32	-1.27251	3.19981e-46	-1.04794	4.70168e-31		11.7103	11.5208	11.7372	11.8004	12.0994	11.7978	11.699	11.4733	11.5833	10.6422	10.5974	10.5764	10.6129	10.6594	10.6316	10.6044	10.4923	10.5262		4897	3961	4341	4791	3630	3487	3205	3370	2912	1443	1419	1526	1285	1477	1721	1175	1010	1333		Chromosome	417004	417630	+
SPSF3K_00417	-1.20444	4.92484e-29	-0.414194	8.34239e-05	0.0197515	0.868615		8.52461	8.63166	8.74738	8.59609	8.39805	8.52799	8.2697	8.06443	8.18629	7.51546	7.31952	7.50494	8.11637	8.06795	8.13328	8.33904	8.09916	8.12838		533	530	542	515	276	358	294	313	273	162	143	178	225	242	301	242	190	250		Chromosome	417768	418166	+
SPSF3K_00418	-2.01074	2.9696e-134	-1.662	3.00013e-77	-1.3703	3.09853e-49		12.2375	12.1755	12.0932	10.4309	10.7463	10.4744	10.1829	10.1275	10.1394	10.1766	10.1338	10.1782	8.88264	8.95289	8.8658	8.63599	8.788	8.91538		7060	6239	5557	1851	1419	1391	1118	1323	1068	1044	1028	1157	385	450	503	298	308	434		Chromosome	418635	419606	+
SPSF3K_00419	-2.07344	8.03741e-135	-1.39095	4.90609e-57	-1.02778	5.93005e-31		12.7887	12.7154	12.7225	11.1779	11.4305	11.2692	10.9391	10.9632	11.0203	10.6931	10.6492	10.673	9.77007	10.0985	9.83221	9.80318	10.0016	10.0315		10348	9073	8599	3110	2282	2416	1891	2365	1970	1495	1471	1632	715	1000	987	673	718	945		Chromosome	419618	420604	+
SPSF3K_00420	-1.75753	8.63507e-60	-1.17341	1.33678e-26	-1.06691	4.12559e-22		13.2951	13.2321	13.2047	11.7959	12.1676	11.8605	11.941	11.9241	12.0317	11.4733	11.4821	11.5093	10.67	10.9929	10.6458	10.7332	11.0654	10.8863		14701	12983	12013	4776	3806	3642	3791	4608	3975	2570	2623	2917	1337	1862	1738	1285	1504	1712		Chromosome	420639	421523	+
SPSF3K_00421	-1.62163	4.96699e-53	-1.26198	9.37334e-32	-1.26856	5.88651e-32		13.6691	13.6313	13.557	12.193	12.6203	12.247	12.4889	12.4602	12.5774	11.9384	12.0272	12.0302	11.0004	11.294	11.0007	11.1319	11.3408	11.2475		19054	17123	15338	6291	5210	4762	5544	6684	5804	3549	3829	4187	1682	2295	2224	1695	1821	2200		Chromosome	421532	422335	+
SPSF3K_00422	-0.686158	1.03392e-20	-0.0723415	0.36233	0.308952	4.35432e-05		11.67	11.6209	11.623	11.2448	11.2775	11.2336	11.0769	11.1406	11.2194	10.9739	10.9422	10.9433	11.1962	11.098	11.24	11.5003	11.2511	11.5887		4762	4246	4010	3258	2052	2357	2081	2675	2262	1817	1803	1969	1927	2003	2626	2189	1711	2788		Chromosome	422418	423059	-
SPSF3K_00423	-0.603058	2.31431e-20	0.0334583	0.638304	0.301964	5.654e-06		12.3502	12.3263	12.3788	12.0664	12.1273	12.0543	12.0002	12.0793	12.076	11.7774	11.6851	11.7833	12.0855	12.0334	12.2211	12.4367	12.2115	12.4026		7634	6927	6775	5762	3701	4166	3950	5132	4099	3174	3020	3528	3572	3834	5188	4192	3332	4904		Chromosome	423077	424054	-
SPSF3K_00424	-0.677791	5.15513e-13	-0.0594597	0.557303	0.188568	0.0542353		11.8413	11.913	11.9273	11.6392	11.6888	11.5911	11.3434	11.4569	11.5512	11.2559	11.2057	11.19	11.6514	11.3864	11.6856	11.7843	11.4238	11.6905		5363	5200	4953	4284	2730	3021	2504	3332	2848	2210	2165	2337	2643	2447	3578	2666	1929	2992		Chromosome	424041	424913	-
SPSF3K_00425	-0.748896	5.92225e-06	0.650343	0.000101829	1.42803	8.58939e-18		9.20049	9.30595	9.32256	8.78061	8.68303	8.77303	8.24527	8.60677	8.10039	8.47294	8.51826	8.60813	9.57463	9.10945	9.45516	10.0462	9.31807	9.80115		855	849	810	586	337	425	289	458	257	318	333	387	624	502	759	797	446	805		Chromosome	424941	426446	-
SPSF3K_00426	-1.0026	2.16301e-10	0.128631	0.484805	0.674575	0.000142104		8.05394	7.92209	8.09091	7.05954	6.63535	6.92233	6.47513	6.69224	6.68536	6.90687	7.26948	6.92791	6.7294	7.33357	6.92717	7.47935	7.20594	7.12625		383	322	342	174	79	115	82	118	94	105	138	118	84	144	128	132	101	123		Chromosome	426827	428587	+
SPSF3K_00427	-1.5799	3.42381e-144	-0.00946759	0.890915	0.624932	4.96904e-23		12.8263	12.6554	12.7855	11.6917	11.6529	11.7379	11.2409	11.371	11.3732	11.1477	11.1829	11.2065	11.6687	11.6316	11.7518	12.0298	11.8749	11.953		10621	8703	8983	4443	2663	3345	2332	3139	2517	2050	2131	2364	2675	2901	3746	3161	2638	3590		Chromosome	428671	430932	-
SPSF3K_00428	-2.55286	6.28361e-145	0.231049	0.0235507	1.0029	8.87654e-24		10.9739	10.8701	10.9861	9.35629	9.12816	9.33206	9.08974	8.86577	8.8706	8.34153	8.46145	8.41074	9.56309	9.3238	9.62101	9.99288	9.79769	10.0193		2937	2521	2577	876	460	628	522	549	441	290	320	337	619	583	852	768	623	937		Chromosome	431062	432333	-
SPSF3K_00429	-2.72606	3.48343e-88	0.28625	0.0354444	0.699018	2.20033e-07		9.67951	9.82622	9.69626	8.13636	8.0226	8.2617	7.89582	7.98989	7.87965	7.08178	7.08506	6.97445	8.43793	8.14791	8.64499	8.76869	8.32708	8.69881		1194	1220	1051	373	212	297	226	297	220	119	121	122	282	256	431	327	223	373		Chromosome	432346	433203	-
SPSF3K_00430	3.5436	4.03431e-170	0.711969	4.20997e-08	-0.238761	0.0742793		13.6001	13.4196	13.4932	14.3066	14.6608	14.1547	15.1755	15.039	15.1943	17.0964	17.0404	17.0101	14.9333	15.327	15.0141	14.7895	15.0981	14.7873		18164	14785	14674	27243	21444	17878	35713	39956	35623	126835	123766	132255	25736	37625	35981	21426	24659	25625		Chromosome	433560	434852	+
SPSF3K_00431	-0.17617	0.281424	-0.147189	0.499456	0.792394	0.000999229		7.2637	7.45836	7.10371	5.88336	5.89618	6.25577	5.13274	5.13632	5.06459	7.02172	7.11937	7.18698	6.12187	5.95172	5.56125	5.86255	5.54428	6.01528		219	232	170	74	46	71	30	37	28	114	124	142	54	53	47	41	30	55		Chromosome	435067	435240	+
SPSF3K_00432	-0.640753	1.24857e-16	0.0650907	0.506913	0.217948	0.0353608		9.79721	9.74759	9.80794	8.40992	8.4488	8.35003	8.02195	7.95602	7.96111	9.25908	9.16108	9.01669	8.36534	8.43422	8.57714	8.17721	8.29478	8.11696		1296	1155	1136	452	286	316	247	290	233	551	522	515	268	313	411	216	218	248		Chromosome	435325	435681	+
SPSF3K_00433	0.0203626	0.897452	2.28728	5.70218e-55	2.65762	1.3063e-73		9.86434	9.71998	9.91746	10.2752	10.3878	10.281	10.2197	10.2383	10.2407	9.87948	9.83158	9.85818	12.7001	12.2482	12.7915	13.1378	12.4727	12.9689		1358	1133	1226	1661	1106	1216	1147	1429	1146	849	833	926	5471	4450	7706	6817	3994	7263		Chromosome	435754	436527	-
SPSF3K_00434	-0.873009	2.19508e-26	-0.658058	6.28575e-16	-0.560225	6.62347e-12		11.1633	11.141	11.1426	11.5117	11.7842	11.5188	11.708	11.7267	11.7912	10.2725	10.305	10.2568	11.0038	10.8379	11.0078	11.254	11.0354	11.2462		3350	3043	2873	3921	2917	2873	3225	4018	3364	1116	1158	1222	1686	1672	2235	1845	1473	2198		Chromosome	436652	437395	+
SPSF3K_00435	-0.69928	2.00657e-19	-0.550892	1.01716e-12	-0.55636	5.74488e-13		11.8196	11.8495	11.8366	12.344	12.6044	12.3336	12.6762	12.7037	12.7217	11.1328	11.1299	11.1481	11.9093	11.7498	11.9758	12.22	12.0452	12.1627		5283	4976	4651	6986	5153	5057	6313	7914	6415	2029	2054	2270	3161	3149	4376	3607	2969	4152		Chromosome	437413	438393	+
SPSF3K_00436	-0.513898	0.0330017	-1.02939	1.47537e-05	0.0171834	0.948706		10.3173	10.2575	10.2766	13.3137	13.7015	13.591	12.8922	12.8281	12.956	9.62677	9.77352	9.90248	12.7447	11.7584	12.8212	13.2878	12.2545	13.0023		1861	1647	1574	13686	11027	12095	7333	8627	7547	712	800	955	5643	3168	7866	7564	3433	7433		Chromosome	439051	440316	+
SPSF3K_00437	0.0798679	0.606001	2.14694	8.16395e-50	2.48048	5.86905e-66		10.0553	10.125	10.0812	13.1768	13.3428	13.2045	13.1638	13.237	13.1271	10.1697	10.1491	10.182	15.5491	14.8997	15.6174	15.784	15.3779	15.7723		1551	1502	1374	12447	8599	9251	8853	11455	8498	1039	1039	1160	39438	27979	54665	42690	29937	50725		Chromosome	440477	442891	+
SPSF3K_00438	0.0776006	0.630352	2.39665	1.34546e-65	2.58202	5.88706e-76		8.18168	8.04048	8.11155	10.8761	10.9782	10.9978	11.0762	11.0779	10.969	8.13025	8.28128	8.15194	13.4619	12.9232	13.5719	13.7974	13.3453	13.6849		419	350	347	2522	1667	2001	2080	2561	1901	250	282	281	9279	7107	13239	10770	7315	11933		Chromosome	442918	443586	+
SPSF3K_00439	0.235166	0.262205	2.60445	1.93526e-47	2.6406	9.91328e-49		6.88426	7.23536	6.88144	9.69081	9.86536	9.71657	9.86476	10.0192	9.7806	7.24827	7.27962	7.18698	12.6011	11.7864	12.5512	12.6655	12.1831	12.6802		167	198	145	1106	769	821	896	1227	832	134	139	142	5108	3230	6523	4913	3267	5945		Chromosome	443595	443885	+
SPSF3K_00440	-0.701504	0.0411181	1.2498	7.49921e-05	0.469826	0.148043		4.61488	4.62894	4.82535	4.29399	4.30018	4.34474	4.85135	4.69511	4.38109	3.91145	3.89631	4.45704	5.50238	4.96848	5.58908	5.04764	4.81645	5.25559		30	28	31	21	13	16	24	26	16	10	10	18	34	25	48	22	17	31		Chromosome	444143	444460	+
SPSF3K_00441	-0.731376	0.000892719	0.661443	0.000266626	0.906786	4.52804e-07		5.69599	5.84144	5.99323	6.35899	5.89618	6.11426	5.95474	6.14067	6.39192	5.29836	5.01413	5.20685	6.59072	6.78079	6.94881	6.95724	7.10523	7.05622		70	72	76	105	46	64	56	79	76	32	26	33	76	97	130	91	94	117		Chromosome	444464	445348	+
SPSF3K_00442	-0.580589	0.00484453	0.753609	1.2109e-05	0.939612	3.89876e-08		6.00319	5.98334	5.84338	6.30574	6.40802	5.93347	6.23827	6.1058	6.46248	5.33831	5.5041	5.38967	7.07983	6.76639	6.99114	6.98761	7.287	7.22531		88	80	68	101	67	56	69	77	80	33	38	38	108	96	134	93	107	132		Chromosome	445358	446212	+
SPSF3K_00443	-0.508037	0.0108034	1.08885	3.98463e-10	1.13968	1.71279e-11		6.46044	6.44247	6.65278	6.9423	6.59986	6.91014	7.02689	7.37289	7.01376	5.96698	6.32612	5.77865	7.80748	7.63253	8.17977	8.26039	8.12878	8.40216		123	112	123	160	77	114	122	192	119	53	70	51	181	178	311	229	194	303		Chromosome	446254	447561	+
SPSF3K_00444	-0.109879	0.432958	0.960598	4.19328e-14	0.776728	4.04179e-10		7.03472	6.89271	7.1201	6.98527	7.09648	6.94639	7.19953	7.4091	7.34785	6.67698	7.09659	6.92791	7.92037	7.91311	7.99452	7.91025	8.19329	8.13971		186	155	172	165	110	117	138	197	151	89	122	118	196	217	273	179	203	252		Chromosome	447581	449074	+
SPSF3K_00445	-0.0466078	0.764342	0.586916	5.50314e-05	0.657578	4.97846e-06		6.40335	6.46684	6.65278	6.48411	6.54494	6.55079	6.57258	6.55679	6.77126	6.54666	6.3837	6.45664	7.05367	7.03024	7.16759	7.27294	7.32589	7.21463		118	114	123	115	74	88	88	107	100	81	73	84	106	116	152	114	110	131		Chromosome	449074	449835	+
SPSF3K_00446	-0.0207705	0.886442	0.615141	3.77803e-06	0.756949	9.46778e-09		7.00432	7.06224	7.02758	7.15296	7.37363	6.92233	7.32603	7.313	7.01376	7.16187	6.87357	6.98585	7.86126	7.6717	7.73289	7.8619	7.97418	8.05845		182	175	161	186	134	115	151	184	119	126	104	123	188	183	227	173	174	238		Chromosome	449822	450925	+
SPSF3K_00447	1.09039	1.20115e-49	-0.410313	4.52121e-08	-0.863322	3.23443e-31		11.5626	11.5987	11.4079	12.3287	12.4988	12.3025	12.8963	12.8069	12.8173	12.6094	12.6216	12.6139	11.9678	12.061	11.8724	11.9924	12.0679	11.8687		4420	4181	3454	6912	4789	4949	7354	8501	6855	5653	5783	6277	3292	3908	4073	3080	3016	3386		Chromosome	450992	452164	-
SPSF3K_00448	0.187577	0.305665	1.03938	1.19624e-10	1.23348	9.94865e-15		5.78809	6.097	6.28244	6.45994	6.21042	6.41943	6.37061	6.5042	6.4965	6.30602	6.36476	6.04165	7.49393	7.17903	7.45147	7.58242	7.55045	7.8045		75	87	94	113	58	80	76	103	82	68	72	62	145	129	186	142	129	199		Chromosome	452495	453211	+
SPSF3K_00449	0.520753	0.000183898	1.08165	1.9799e-15	0.877094	6.85688e-11		6.8333	6.97147	7.18384	7.1454	7.07078	7.12567	7.29781	7.45138	7.44689	7.3785	7.5798	7.55173	8.23171	7.90656	8.34799	8.36818	8.12143	8.28457		161	164	180	185	108	133	148	203	162	147	172	184	244	216	350	247	193	279		Chromosome	453213	454337	+
SPSF3K_00450	0.442104	0.0267629	1.07374	6.38699e-08	0.528967	0.00460473		5.42477	5.74509	5.76219	5.6469	5.24096	5.78126	6.37061	6.1058	6.31773	6.13514	5.99768	6.04165	6.62666	6.69213	6.48407	6.51133	6.73331	6.99514		57	67	64	62	28	50	76	77	72	60	55	62	78	91	93	66	72	112		Chromosome	454350	454982	+
SPSF3K_00451	1.22981	1.69132e-41	1.33696	1.87056e-47	1.01279	5.19906e-30		7.61503	7.61921	7.44675	7.66214	7.8521	7.70033	8.04477	8.25153	8.14933	8.72349	8.76573	8.83631	9.07375	9.05715	9.02705	9.09583	9.24556	9.13228		281	260	217	267	188	200	251	357	266	379	396	454	440	484	563	411	424	505		Chromosome	455227	456939	+
SPSF3K_00452	1.36244	8.00855e-19	0.990372	1.61994e-10	0.95694	6.68463e-10		11.4356	11.4614	11.354	12.793	12.973	12.753	13.2433	13.1789	13.1467	12.7394	12.7787	12.8175	13.9748	13.4692	13.9952	14.4625	13.7107	14.17		4047	3801	3327	9538	6654	6764	9355	11003	8614	6186	6449	7229	13242	10378	17755	17080	9424	16704		Chromosome	457008	458051	-
SPSF3K_00453	1.3788	2.52712e-18	1.27125	9.84247e-16	1.03342	7.74241e-11		10.5639	10.5891	10.5907	11.6216	11.6776	11.5332	12.0462	11.9943	11.9272	11.9307	11.9692	11.9729	13.0499	12.4961	13.0346	13.3736	12.5829	13.0044		2209	2074	1958	4232	2709	2902	4078	4838	3697	3530	3678	4024	6973	5285	9121	8028	4311	7444		Chromosome	458062	458976	-
SPSF3K_00454	-0.356007	0.243361	-1.11648	0.000177355	-0.950028	0.0014867		9.2612	9.24561	9.21034	11.3269	11.3115	11.3766	11.4158	11.2854	11.316	8.85666	8.89347	8.90699	10.5429	9.43953	10.4548	10.8483	9.55472	10.4868		892	814	749	3449	2101	2603	2633	2958	2419	416	433	477	1224	632	1522	1392	526	1297		Chromosome	459184	460440	+
SPSF3K_00455	0.0960835	0.715044	0.378745	0.139942	0.47583	0.0602802		7.73559	7.8864	8.01846	9.48463	9.49707	9.54597	9.702	9.70215	9.80965	7.916	8.08116	7.93376	10.1478	9.20867	10.1202	10.6796	9.40235	10.2783		306	314	325	958	595	729	800	984	849	215	245	241	930	538	1206	1238	473	1122		Chromosome	460542	461429	+
SPSF3K_00456	0.403866	0.202777	0.732433	0.0178489	0.854853	0.00539973		7.4158	7.50617	7.49152	9.40141	9.30385	9.28566	9.59203	9.63494	9.70075	7.70306	8.0037	7.87977	10.3002	9.29147	10.3611	10.9288	9.63432	10.6293		244	240	224	904	520	608	741	939	787	185	232	232	1034	570	1426	1472	556	1432		Chromosome	461440	462273	+
SPSF3K_00457	0.267628	0.461582	0.963554	0.00661877	1.02309	0.00382935		8.65263	8.61267	8.56191	10.5995	10.5935	10.5598	11.0075	10.9287	10.9773	8.797	8.88684	8.93668	11.8728	10.5512	11.861	12.5225	11.0295	12.0549		583	523	476	2081	1276	1476	1983	2309	1912	399	431	487	3082	1370	4041	4449	1467	3853		Chromosome	462289	464088	+
SPSF3K_00458	-0.218127	0.506021	1.14191	6.93584e-05	1.1598	4.33479e-05		5.80582	5.84144	5.93884	7.40163	7.30917	7.04996	7.77817	7.74561	7.5477	5.77659	5.81439	5.35491	8.6666	7.40969	8.7318	9.18369	8.19329	8.96081		76	72	73	222	128	126	208	250	174	46	48	37	331	152	458	437	203	448		Chromosome	464618	464926	+
SPSF3K_00459	0.168562	0.0312955	-0.0847778	0.302657	-0.165441	0.0396193		12.7044	12.5035	12.6123	12.1787	12.3338	12.2195	12.3739	12.3886	12.3526	12.7109	12.849	12.7696	12.1047	12.2375	12.135	12.1634	12.3617	12.082		9760	7833	7966	6229	4271	4672	5119	6360	4966	6065	6771	6993	3620	4417	4887	3468	3698	3926		Chromosome	465058	465567	-
SPSF3K_00460	-0.420649	0.11077	-0.170136	0.586675	0.090238	0.780765		5.94036	5.70468	5.63113	4.79683	4.93407	5.64086	4.99889	4.95228	5.19464	4.8782	5.46905	5.66973	4.94217	4.96848	5.102	5.15856	5.25294	4.98105		84	65	58	32	22	45	27	32	31	23	37	47	22	25	33	24	24	25		Chromosome	466204	466542	+
SPSF3K_00461	-1.03261	0.000735664	-0.655314	0.0494819	0.00246888	0.994939		5.00093	5.30594	5.17819	4.97795	4.75206	4.72455	4.90223	4.64741	4.76294	4.36256	4.26653	4.24562	4.55147	4.0966	4.22592	4.49197	5.08176	4.7041		41	48	41	37	19	22	25	25	22	15	14	15	16	12	16	14	21	20		Chromosome	466668	466943	+
SPSF3K_00462	-0.272638	0.000501174	-0.779071	1.20095e-23	-1.0693	2.68428e-43		13.642	13.5707	13.6157	13.9511	14.2785	13.9121	14.469	14.4759	14.5422	13.3056	13.3517	13.3539	13.2291	13.3107	13.2917	13.3906	13.455	13.4348		18699	16419	15975	21293	16451	15111	21884	27042	22668	9161	9595	10487	7896	9298	10901	8123	7893	10033		Chromosome	467516	468553	+
SPSF3K_00463	-0.664696	1.89068e-38	-0.455418	1.08414e-18	-0.543645	4.3612e-26		13.2637	13.1683	13.3226	13.3538	13.3717	13.3049	13.6429	13.621	13.6996	12.6382	12.5592	12.5672	12.8146	12.9415	12.9055	13.1483	13.1202	13.0649		14385	12421	13037	14072	8773	9918	12342	14950	12639	5767	5538	6077	5923	7198	8340	6867	6258	7763		Chromosome	468646	469299	+
SPSF3K_00464	-0.585886	1.28296e-10	-0.52875	9.81269e-09	-0.462126	6.55049e-07		12.3671	12.4844	12.254	12.3351	12.3572	12.2846	12.0759	12.1506	12.2863	11.7847	11.6999	11.869	11.8378	11.8637	11.6865	11.5062	11.7789	11.829		7724	7730	6213	6943	4341	4888	4163	5392	4743	3190	3051	3744	3008	3408	3580	2198	2468	3294		Chromosome	469396	470310	+
SPSF3K_00465	-0.39762	4.3002e-08	-0.373363	3.57227e-07	-0.348567	2.15277e-06		12.6907	12.7544	12.6828	12.8319	12.8776	12.856	12.8803	12.8266	13	12.2809	12.3269	12.3286	12.5397	12.518	12.3846	12.3742	12.6169	12.6589		9668	9322	8365	9799	6228	7265	7273	8618	7781	4501	4714	5150	4895	5366	5811	4014	4414	5858		Chromosome	470371	471117	+
SPSF3K_00466	1.72029	9.00091e-64	0.181378	0.0943006	-0.447128	2.00579e-05		9.05236	8.98377	9.00067	9.56331	9.8986	9.47538	10.2894	10.1597	10.3622	10.7581	10.7087	10.7088	9.63543	9.96451	9.87804	9.78168	9.84084	9.85543		771	678	647	1012	787	694	1204	1353	1247	1564	1533	1673	651	911	1019	663	642	836		Chromosome	471204	471713	+
SPSF3K_00467	1.77938	6.40952e-98	0.67518	3.06538e-15	-0.000588289	0.995294		10.0196	9.9097	9.99725	10.6316	10.8873	10.5031	11.5375	11.3897	11.5828	11.7518	11.778	11.725	11.2797	11.4276	11.3523	11.4764	11.5571	11.4792		1513	1293	1296	2128	1565	1419	2865	3180	2911	3118	3221	3388	2042	2518	2839	2153	2116	2584		Chromosome	471726	472628	+
SPSF3K_00468	1.32178	6.57225e-53	0.271074	0.00241152	-0.373932	2.08793e-05		10.3629	10.3324	10.2739	10.9044	11.1567	10.7749	11.6663	11.6497	11.6757	11.5755	11.6871	11.6633	11.1668	11.3409	11.1541	11.2144	11.3906	11.2618		1921	1735	1571	2572	1887	1714	3133	3809	3105	2759	3024	3246	1888	2371	2474	1795	1885	2222		Chromosome	472644	473132	+
SPSF3K_00469	0.976993	2.87936e-70	-0.1613	0.00444057	-0.53304	5.03333e-22		11.7775	11.8179	11.8233	12.7931	12.9587	12.7243	13.2708	13.2126	13.2789	12.7875	12.793	12.7669	12.6797	12.673	12.6478	12.6699	12.7792	12.7137		5131	4868	4608	9539	6588	6631	9535	11263	9441	6396	6513	6980	5394	5975	6975	4928	4940	6085		Chromosome	473462	474496	+
SPSF3K_00470	0.989691	4.29677e-68	1.27838	1.11782e-112	1.22049	1.31523e-103		12.5867	12.5392	12.7114	13.0007	12.9997	12.9303	13.3672	13.4077	13.4494	13.5562	13.6653	13.5864	14.2602	14.2472	14.2583	14.725	14.5551	14.6005		8995	8029	8533	11016	6778	7649	10194	12895	10626	10900	11926	12321	16139	17799	21307	20489	16924	22512		Chromosome	474529	475962	-
SPSF3K_00471	1.24575	3.69573e-15	1.66189	7.60125e-26	1.31277	3.30269e-18		6.42646	6.28691	6.65278	6.63206	6.50713	6.74163	7.23965	7.15994	7.20081	7.76299	7.62029	7.61919	8.24333	8.30564	8.21591	8.82021	8.40784	8.17318		120	100	123	128	72	101	142	165	136	193	177	193	246	286	319	339	236	258		Chromosome	476363	476461	+
SPSF3K_00472	1.99436	2.41103e-131	1.57025	1.01503e-81	0.953936	1.25015e-32		8.94642	8.88324	8.95801	9.50397	9.14979	9.3592	10.0096	10.0811	10.0563	10.8688	10.9792	10.8949	10.9003	10.9465	10.9043	11.1378	10.9373	10.9188		716	632	628	971	467	640	991	1281	1008	1689	1850	1904	1569	1803	2080	1702	1376	1751		Chromosome	476677	477207	+
SPSF3K_00473	1.24273	1.02905e-08	1.20439	3.01653e-07	0.802193	0.000489989		5.42477	5.45956	5.53663	5.44005	5.24096	5.31097	5.47278	5.99582	5.65255	6.32603	6.98938	6.52077	6.57241	6.49657	6.32769	6.81209	6.38616	6.22132		57	54	54	53	28	35	39	71	44	69	113	88	75	79	83	82	56	64		Chromosome	477204	477572	+
SPSF3K_00474	2.25654	8.63507e-60	1.50146	1.30828e-26	0.778173	2.75863e-08		7.92194	8.16113	8.00529	8.54817	7.99555	8.44598	8.95467	9.12718	8.85429	10.0304	10.5064	10.2379	9.8932	9.87168	9.77582	9.88813	9.69746	9.68026		349	381	322	498	208	338	475	659	436	943	1332	1206	779	854	949	714	581	740		Chromosome	477565	478272	+
SPSF3K_00475	2.28432	2.82696e-303	1.20841	1.7866e-81	0.560478	3.5244e-19		9.20216	9.27178	9.33665	9.65399	9.53515	9.66313	10.1517	10.1458	10.1245	11.5927	11.5312	11.5162	10.8162	10.8912	10.7702	10.7587	10.7391	10.6019		856	829	818	1078	611	791	1094	1340	1057	2792	2714	2931	1480	1735	1895	1308	1199	1405		Chromosome	478281	478868	+
SPSF3K_00476	2.64597	7.40334e-117	1.10453	3.3602e-20	0.0392267	0.763842		8.30527	8.41393	8.23329	8.61537	8.34545	8.54385	9.10339	9.26592	8.94641	10.7926	11.103	10.9389	9.63101	9.71174	9.47207	9.20646	9.28227	8.95761		457	455	378	522	266	362	527	726	465	1602	2016	1963	649	764	768	444	435	447		Chromosome	478849	479820	+
SPSF3K_00477	1.65398	2.64829e-132	0.232813	0.000850114	0.0854457	0.235714		10.0469	9.93176	9.88906	10.6484	10.8176	10.8106	10.8856	10.9324	10.9781	11.5656	11.6679	11.5895	10.9094	11.0872	10.9693	11.0773	10.9694	11.0042		1542	1313	1202	2153	1491	1757	1822	2315	1913	2740	2984	3084	1579	1988	2176	1632	1407	1858		Chromosome	479807	480766	-
SPSF3K_00478	3.15736	1.62528e-102	1.23739	1.54369e-16	0.0836302	0.606437		8.38117	8.46018	8.33856	9.04715	8.50264	8.90166	9.38405	9.45095	9.25548	11.4637	11.6371	11.5024	9.89872	10.3678	9.89207	9.32119	9.69251	9.30579		482	470	407	706	297	465	641	826	577	2553	2921	2903	782	1206	1029	481	579	570		Chromosome	480904	481944	+
SPSF3K_00479	4.16032	7.89244e-226	1.36604	1.82269e-25	0.194512	0.15748		8.90794	9.32107	9.01169	9.92403	9.93643	9.76642	10.3013	10.5065	10.2901	13.1017	13.337	13.2744	11.1676	11.4576	11.0665	10.4288	10.7828	10.4554		697	858	652	1301	808	850	1214	1722	1186	7953	9498	9924	1889	2571	2328	1040	1236	1269		Chromosome	481994	482431	-
SPSF3K_00480	1.10326	1.73527e-48	-0.0156937	0.865653	-0.435787	5.35686e-07		8.55639	8.70776	8.71808	8.77817	8.85093	8.71468	8.96068	8.99288	9.02137	9.73734	9.80196	9.73011	8.72993	8.8405	8.72241	8.49514	8.72151	8.46657		545	559	531	585	379	408	477	600	490	769	816	847	346	416	455	270	294	317		Chromosome	482532	483527	+
SPSF3K_00481	1.00979	6.82205e-19	0.00870891	0.950308	-0.177904	0.197983		7.17778	7.06224	7.16026	7.28264	7.18295	7.20759	7.21973	7.43039	7.37554	8.15841	8.05186	8.15699	7.28491	7.37213	7.06235	6.98761	7.36375	7.16003		206	175	177	204	117	141	140	200	154	255	240	282	125	148	141	93	113	126		Chromosome	483564	483905	+
SPSF3K_00482	0.554556	1.72913e-08	0.432562	7.05604e-05	0.824763	3.32795e-14		9.69029	9.6365	9.82428	8.838	8.74932	8.56343	8.5425	8.52664	8.55256	10.2904	10.3013	10.2211	9.02745	9.36979	9.03719	9.22888	9.51039	9.32577		1203	1069	1149	610	353	367	356	433	353	1130	1155	1192	426	602	567	451	510	578		Chromosome	483936	484496	-
SPSF3K_00483	0.86465	2.90361e-10	0.220028	0.192257	0.51124	0.00263633		8.24155	7.99093	8.13189	7.07553	7.05776	7.12567	6.8696	6.70395	6.92909	8.98173	8.91315	9.04422	6.99988	7.60041	7.23078	7.01735	7.66608	7.24643		437	338	352	176	107	133	109	119	112	454	439	525	102	174	159	95	140	134		Chromosome	484493	484810	-
SPSF3K_00484	1.74148	1.0773e-31	1.18161	1.97527e-14	1.09564	1.2751e-12		8.64279	8.56549	8.35596	8.24996	8.30746	8.29955	8.53042	8.33294	8.47361	10.3018	10.138	10.3258	9.1954	9.74334	9.37351	9.21932	9.84084	9.47638		579	506	412	404	259	305	353	378	334	1139	1031	1282	479	781	717	448	642	642		Chromosome	485006	485578	+
SPSF3K_00485	4.63217	9.86299e-258	2.39725	6.51642e-68	0.817737	1.85318e-09		7.8296	7.89091	8.03584	8.22508	8.3508	8.07788	9.50419	9.23196	9.16052	12.5738	12.5392	12.4738	10.5406	10.771	10.4783	9.89616	10.4326	9.9757		327	315	329	397	267	261	697	709	540	5515	5462	5696	1222	1596	1547	718	969	909		Chromosome	485702	486022	+
SPSF3K_00486	4.2899	1.01945e-241	2.39113	6.73489e-75	1.0856	7.72349e-17		9.19713	9.25439	8.99402	9.53177	9.29278	9.53411	10.5023	10.4659	10.3022	13.3668	13.4746	13.4566	11.7585	12.0819	11.6559	11.2872	11.766	11.4345		853	819	644	990	516	723	1396	1674	1196	9558	10449	11261	2847	3965	3505	1888	2446	2505		Chromosome	486024	486623	+
SPSF3K_00487	3.62809	4.57696e-303	1.86987	7.83659e-80	1.48835	6.41322e-51		10.0837	10.0614	10.0247	10.3094	10.2079	10.323	10.4615	10.4486	10.339	13.6205	13.7841	13.6296	12.0367	12.3591	12.0237	11.8519	12.0783	11.7628		1582	1437	1321	1701	976	1252	1357	1654	1227	11397	12950	12696	3453	4806	4524	2794	3038	3146		Chromosome	487020	487793	-
SPSF3K_00488	4.02819	6.99226e-282	-0.581563	3.75308e-07	-0.845417	1.08293e-13		13.2189	13.2542	13.2601	17.0844	17.4154	16.9915	17.3386	17.3777	17.4582	17.2455	17.3076	17.2626	16.4543	16.8195	16.4784	16.4502	16.7092	16.4668		13945	13183	12484	186875	144733	127750	159962	202142	171115	140648	148957	157553	73862	105877	99289	67748	75335	82089		Chromosome	487878	489752	+
SPSF3K_00489	3.38133	0	-0.309817	0.00023992	-0.852232	7.6475e-25		10.188	10.2382	10.1194	13.7598	13.6984	13.6695	14.237	14.265	14.2748	13.5256	13.6151	13.5367	13.357	13.5712	13.254	13.3473	13.5671	13.2926		1701	1625	1411	18648	11003	12771	18632	23365	18832	10671	11518	11904	8628	11139	10620	7883	8531	9091		Chromosome	489772	490212	+
SPSF3K_00491	1.21638	6.71046e-65	0.549772	4.09416e-13	0.279051	0.000360617		10.2797	10.4759	10.2702	9.97182	10.0656	10.1025	10.0368	10.1839	9.98916	11.4872	11.6137	11.5726	10.5754	10.6575	10.5473	10.3579	10.3966	10.3037		1813	1917	1567	1345	884	1074	1010	1376	962	2595	2874	3048	1252	1475	1623	990	945	1142		Chromosome	491207	492088	-
SPSF3K_00492	0.880104	4.96579e-19	-0.331063	0.0010925	-0.750047	6.22171e-14		10.1187	10.0403	10.042	10.8455	10.96	10.9126	11.2204	11.1872	11.2509	10.9516	10.9659	10.9182	10.4582	10.7889	10.4548	10.3137	10.6989	10.375		1621	1416	1337	2469	1646	1886	2299	2763	2312	1789	1833	1935	1154	1616	1522	960	1166	1200		Chromosome	492239	493861	+
SPSF3K_00493	0.879773	1.4117e-18	-0.0478795	0.658007	-0.372981	0.000209412		9.63556	9.61349	9.68804	10.596	10.7031	10.5011	11.1524	11.017	11.1348	10.5453	10.4999	10.5216	10.4853	10.7026	10.4624	10.5406	10.9673	10.6512		1158	1052	1045	2076	1377	1417	2193	2455	2133	1349	1326	1469	1176	1522	1530	1124	1405	1454		Chromosome	493876	495138	+
SPSF3K_00495	0.558797	2.14685e-10	1.18539	3.1155e-41	1.50358	1.0114e-65		11.7194	11.5342	11.671	11.4335	11.4832	11.2626	11.3668	11.5265	11.6063	12.1985	12.2445	12.1617	12.4567	12.7418	12.5265	12.954	13.0784	12.9819		4928	3998	4146	3714	2367	2405	2545	3497	2959	4251	4452	4587	4621	6267	6412	6001	6079	7329		Chromosome	496404	497675	-
SPSF3K_00496	0.461726	3.75954e-05	0.67658	6.49319e-09	0.747231	2.64904e-10		8.90589	8.79937	8.82189	8.41935	8.74526	8.27601	8.29847	8.38112	8.48637	9.33261	9.29717	9.27554	9.00715	9.28391	9.16517	8.92983	9.26236	9.17972		696	596	571	455	352	300	300	391	337	580	574	617	420	567	620	366	429	522		Chromosome	497740	498159	-
SPSF3K_00497	-1.97687	8.54792e-134	-2.51524	5.12058e-198	-0.0139428	0.885135		14.7662	14.6953	14.7587	12.8111	12.6483	13.0009	10.3213	10.4017	10.3564	12.801	12.765	12.7256	10.3945	10.1618	10.3801	10.371	10.2776	10.3869		40767	35805	35285	9659	5312	8033	1231	1601	1242	6456	6388	6783	1104	1045	1445	999	870	1210		Chromosome	498293	498496	-
SPSF3K_00498	-1.42799	0.00176306	-2.51739	0.0119665	0.249287	0.763892		5.09047	5.57616	4.78481	3.84909	3.14258	2.59451	2.60223	3.17868	2.60991	4.10911	4.09326	3.80527	2.38283	2.6287	2	2.99362	2.77492	3.07265		44	59	30	14	4	2	2	6	2	12	12	10	1	2	0	3	2	4		Chromosome	499285	499404	-
SPSF3K_00499	-0.284383	0.000177653	0.0159664	0.854674	0.33946	2.88027e-05		10.9739	11.0875	11.0521	10.4395	10.1946	10.4293	9.90117	10.0308	9.99215	10.6989	10.7854	10.7776	10.3748	10.3377	10.4185	10.4149	10.166	10.3484		2937	2932	2698	1862	967	1348	919	1237	964	1501	1617	1755	1089	1181	1484	1030	805	1178		Chromosome	500133	500603	+
SPSF3K_00500	-0.329798	2.92935e-17	0.27442	8.64269e-12	0.786381	2.21178e-85		12.8295	12.8516	12.8854	12.343	12.2454	12.3308	11.9981	12.0299	12.0215	12.5512	12.4887	12.5372	12.5544	12.5855	12.6061	12.8045	12.7542	12.8456		10645	9972	9627	6981	4017	5047	3944	4959	3947	5429	5274	5952	4945	5623	6776	5410	4855	6668		Chromosome	500619	501572	+
SPSF3K_00501	-0.444983	1.99483e-37	0.404051	8.73824e-30	0.944265	6.31061e-154		12.5672	12.5032	12.5618	12.0084	12.034	12.0355	11.7705	11.7912	11.828	12.0985	12.0866	12.1137	12.3831	12.4622	12.4396	12.7191	12.7539	12.747		8874	7831	7692	5535	3469	4112	3368	4202	3451	3966	3990	4437	4391	5162	6037	5099	4854	6227		Chromosome	501572	502315	+
SPSF3K_00502	-0.792007	0.000289487	-0.398117	0.0932668	-0.276345	0.308585		5.92421	6.39246	6.31127	5.76997	5.64081	6.17662	5.50605	5.47373	5.38832	5.62336	5.39631	5.42361	5.57775	5.32363	5.61638	5.40345	5.08176	5.12484		83	108	96	68	38	67	40	48	36	41	35	39	36	33	49	29	21	28		Chromosome	502705	502932	+
SPSF3K_00503	-0.999241	8.95875e-07	-0.532115	0.0140902	-0.311177	0.170265		6.68786	6.97996	6.91939	6.69554	6.25672	6.38463	6.54082	6.37837	6.02314	5.68662	6.26614	5.72522	6.0706	5.73214	6.07568	5.79548	6.20333	6.08728		145	165	149	134	60	78	86	94	58	43	67	49	52	45	69	39	49	58		Chromosome	503277	503666	+
SPSF3K_00504	-0.117322	0.349061	-0.355081	0.00773782	0.0227984	0.877746		9.52882	9.61485	9.51761	8.75849	8.54524	8.78975	8.46424	8.1353	8.24751	9.53092	9.35829	9.41916	8.36001	8.54384	8.13799	8.3624	8.51828	8.02218		1075	1053	928	577	306	430	337	329	285	666	599	682	267	338	302	246	255	232		Chromosome	503778	504725	+
SPSF3K_00505	-0.974933	2.17732e-34	-0.857307	2.08771e-25	-0.271052	0.00159628		11.397	11.4667	11.3492	10.8982	10.8864	10.9525	10.3998	10.4897	10.247	10.4505	10.3918	10.4534	10.07	9.91803	10.1705	10.2556	9.99355	10.0779		3940	3815	3316	2561	1564	1939	1300	1702	1151	1263	1230	1401	881	882	1249	922	714	976		Chromosome	504818	505813	+
SPSF3K_00506	-0.960124	2.38966e-13	-3.08256	3.84944e-124	-2.67208	2.04408e-93		12.2334	12.1435	12.1628	14.407	14.4156	14.4559	14.2328	14.1188	14.1427	11.1413	11.2103	11.3077	11.4373	11.0675	11.4957	11.786	11.1236	11.4997		7040	6102	5832	29207	18092	22030	18578	21112	17184	2041	2172	2536	2278	1961	3136	2669	1566	2621		Chromosome	505966	508149	+
SPSF3K_00507	-0.0509221	0.60034	-2.47418	5.755e-167	-2.25524	1.34161e-136		9.89676	10.0352	10.0323	12.6273	12.5607	12.627	12.4475	12.3689	12.3733	9.89964	9.8973	10.0139	10.189	9.89339	10.2919	10.2941	10.0254	10.1042		1389	1411	1328	8503	4999	6198	5387	6274	5038	861	872	1032	957	867	1359	947	730	994		Chromosome	508212	509027	+
SPSF3K_00508	1.69979	1.24346e-115	1.0467	5.02872e-44	1.13552	7.61274e-52		10.5626	10.366	10.4025	10.7296	10.8781	10.7236	10.9729	10.8908	10.9353	12.1411	12.1857	12.1033	11.7049	11.9302	11.8223	11.9726	12.1537	12.0695		2207	1776	1718	2278	1555	1654	1936	2249	1857	4085	4274	4405	2743	3569	3934	3038	3201	3892		Chromosome	509054	509551	-
SPSF3K_00509	1.86985	4.12029e-117	0.830022	6.48029e-24	0.828726	8.88944e-24		11.5313	11.5128	11.5109	11.8437	12.0127	11.8016	11.9607	12.0094	11.9365	13.3722	13.3988	13.3893	12.5991	12.8762	12.6624	12.6475	12.9251	12.8066		4325	3939	3710	4937	3418	3496	3843	4889	3721	9594	9914	10747	5101	6879	7046	4852	5466	6490		Chromosome	509566	510603	-
SPSF3K_00510	3.68957	3.48928e-192	2.35091	4.09617e-76	1.91372	1.04855e-50		9.41788	9.66047	9.65187	9.31646	9.55613	9.23772	9.45179	9.58042	9.37004	13.2967	13.2626	13.2295	11.6327	11.9266	11.5704	11.1844	11.6373	11.2754		995	1087	1019	852	620	588	672	904	625	9105	9020	9620	2609	3560	3303	1758	2237	2243		Chromosome	510696	511151	-
SPSF3K_00511	0.16662	0.000563444	0.47344	9.73664e-23	0.798686	8.11194e-62		14.1341	14.079	14.196	13.6285	13.6707	13.6813	13.4671	13.4563	13.45	14.3489	14.288	14.2731	14.098	14.1822	14.119	14.2069	14.3481	14.2099		26302	23356	23887	17025	10794	12876	10925	13337	10630	18885	18365	19835	14422	17014	19345	14306	14661	17172		Chromosome	511751	513970	+
SPSF3K_00512	0.0942071	0.155146	0.57123	1.87467e-18	0.851488	3.0572e-39		12.2969	12.241	12.3133	11.7629	11.8527	11.8069	11.8292	11.6966	11.815	12.4241	12.364	12.3455	12.3312	12.4799	12.3176	12.546	12.7491	12.5932		7357	6529	6474	4668	3059	3509	3508	3935	3420	4971	4837	5211	4236	5226	5547	4522	4838	5597		Chromosome	513996	514439	+
SPSF3K_00513	0.202096	0.462997	0.840327	0.00430376	1.17484	6.21745e-05		6.35598	6.83771	6.5717	5.82777	4.46703	6.00395	5.71968	5.26832	5.52648	6.78209	6.7181	6.87982	5.96227	6.79505	6.27728	6.49028	6.80846	6.5277		114	149	116	71	15	59	47	41	40	96	93	114	48	98	80	65	76	80		Chromosome	514594	514893	-
SPSF3K_00514	0.210688	0.297728	0.862419	0.000302474	0.874473	0.00052405		6.28189	6.15814	6.39445	5.1985	5.09566	5.41809	5.17473	5.23644	4.87065	6.30602	6.34557	6.73865	6.04427	6.11978	5.95257	5.40345	6.31062	5.88667		108	91	102	44	25	38	31	40	24	68	71	103	51	60	63	29	53	50		Chromosome	514865	515035	-
SPSF3K_00515	0.224147	0.0531098	0.871241	1.96742e-11	1.13965	4.63685e-17		8.14384	8.28623	8.29953	7.28264	6.94915	7.30385	7.13719	6.85857	6.77126	8.5301	8.33091	8.52459	8.06491	8.02624	8.06557	7.94161	8.26174	7.91414		408	416	396	204	99	151	132	133	100	331	292	365	217	235	287	183	213	215		Chromosome	515083	515385	+
SPSF3K_00516	1.75743	3.74913e-73	0.759552	1.38466e-14	0.231788	0.0222608		12.2043	12.2377	12.2391	12.1803	12.4285	12.1274	12.7403	12.7016	12.7124	14.0077	13.9802	13.9628	12.9088	13.1924	12.91	12.7938	13.1349	12.9		6899	6514	6149	6236	4561	4383	6600	7902	6374	14906	14836	15995	6323	8566	8366	5370	6322	6924		Chromosome	515500	516348	+
SPSF3K_00517	0.581441	1.90773e-17	-0.579128	3.97387e-17	-0.516485	8.24611e-14		12.722	12.6549	12.6872	13.3764	13.6329	13.4609	13.542	13.3729	13.4564	13.3106	13.24	13.257	12.8206	12.995	12.9226	12.937	12.9711	12.9188		9880	8700	8391	14295	10515	11051	11508	12587	10678	9193	8880	9805	5948	7470	8439	5931	5643	7015		Chromosome	516477	517610	+
SPSF3K_00518	0.88334	7.04323e-60	0.11223	0.0436479	0.184168	0.000760862		11.3569	11.2902	11.3158	12.2487	12.4304	12.3034	12.5735	12.457	12.4797	12.2097	12.2114	12.19	12.3909	12.4182	12.5077	12.6728	12.712	12.6794		3832	3375	3240	6539	4567	4952	5879	6669	5424	4284	4351	4678	4415	5007	6329	4938	4715	5942		Chromosome	517700	519316	+
SPSF3K_00519	0.606534	4.98438e-20	0.14655	0.0423225	0.337859	2.70217e-06		9.94457	9.99387	9.96359	9.85851	9.94883	9.88476	9.72691	9.78576	9.71527	10.5738	10.6065	10.5353	9.96865	10.1971	9.94821	10.0059	10.089	10.1399		1436	1371	1266	1243	815	923	814	1043	795	1376	1428	1483	821	1071	1070	775	763	1019		Chromosome	519355	519759	-
SPSF3K_00520	0.541789	5.03101e-12	0.249055	0.00303563	0.3418	5.0823e-05		10.25	10.3115	10.2358	9.96002	9.89311	9.94422	9.81916	9.83849	9.80286	10.8351	10.7952	10.7891	10.0765	10.3678	10.0827	10.0298	10.3022	10.1413		1776	1710	1530	1334	784	962	868	1082	845	1650	1628	1769	885	1206	1175	788	885	1020		Chromosome	519932	520930	-
SPSF3K_00521	0.663966	2.85524e-19	0.128897	0.11021	0.0736799	0.375195		9.49779	9.43662	9.42997	9.50101	9.56306	9.54203	9.64713	9.60248	9.53465	10.0813	10.0782	10.1857	9.50634	9.81508	9.64441	9.64071	9.75559	9.61274		1052	930	873	969	623	727	770	918	701	977	989	1163	595	821	866	601	605	706		Chromosome	521073	522236	+
SPSF3K_00522	1.60045	2.24697e-92	0.536031	1.60423e-11	0.0796157	0.342756		11.3308	11.4488	11.4315	12.1488	12.182	12.0463	12.4446	12.5254	12.5128	12.9638	12.9099	13.1275	12.6329	12.7732	12.574	12.4326	12.6739	12.606		3763	3768	3511	6101	3844	4143	5376	6993	5550	7228	7063	8963	5222	6405	6627	4180	4592	5647		Chromosome	522251	523726	+
SPSF3K_00523	1.77256	1.39962e-122	0.714931	4.92064e-21	0.291976	0.000156935		13.2549	13.2696	13.3361	13.9751	14.1109	13.9242	14.4447	14.4429	14.4678	15.0513	15.053	15.0738	14.6701	14.8613	14.6178	14.6144	14.8784	14.7264		14297	13325	13159	21650	14646	15238	21517	26431	21529	30731	31211	34554	21443	27245	27338	18977	21175	24566		Chromosome	523729	524724	+
SPSF3K_00524	0.859339	8.36357e-20	0.473327	1.04635e-06	0.155413	0.121364		10.9391	10.9895	11.1209	11.0384	10.7021	10.9413	11.1544	11.0705	11.0727	11.913	11.8508	11.8647	11.3056	11.5115	11.2986	11.0931	11.3975	11.2586		2867	2739	2830	2823	1376	1924	2196	2548	2043	3487	3388	3733	2079	2669	2735	1650	1894	2217		Chromosome	524825	525169	+
SPSF3K_00525	0.47465	7.56255e-30	-0.111096	0.0116041	-0.057018	0.209222		13.2558	13.2834	13.3525	13.1905	13.2	13.1744	13.0402	12.9931	13.0172	13.8256	13.7263	13.763	13.0265	13.1112	13.0918	12.9103	12.9593	13.0073		14306	13453	13310	12566	7788	9060	8126	9673	7874	13138	12441	13926	6861	8097	9490	5822	5597	7459		Chromosome	525240	525626	+
SPSF3K_00526	0.541468	1.25059e-51	0.234251	7.10396e-11	0.00499126	0.899357		11.6022	11.5963	11.6305	12.1054	12.095	12.0871	12.3127	12.2562	12.2887	12.139	12.1874	12.1248	12.3384	12.3447	12.3082	12.2403	12.3041	12.3247		4543	4174	4031	5920	3619	4262	4906	5802	4751	4079	4279	4471	4257	4758	5511	3658	3553	4646		Chromosome	525795	526544	+
SPSF3K_00527	0.450054	1.99561e-10	-0.00713878	0.927938	-0.23724	0.00100209		12.3988	12.4316	12.4403	13.1118	13.2307	13.0538	13.4803	13.3491	13.4485	12.8737	12.8579	12.8885	13.0606	13.2095	13.1054	13.0364	13.3075	13.2126		7896	7452	7070	11898	7956	8333	11026	12381	10619	6790	6813	7594	7025	8668	9580	6354	7126	8600		Chromosome	526562	527356	+
SPSF3K_00528	0.456626	2.5914e-16	0.00732995	0.905412	-0.213934	0.000159947		13.0234	13.0848	13.0039	13.7614	13.9277	13.7149	14.1203	14.1136	14.1104	13.4541	13.4884	13.5388	13.8008	13.8371	13.7953	13.8239	13.9466	13.9291		12177	11722	10452	18668	12899	13180	17184	21036	16804	10155	10549	11921	11737	13394	15457	10970	11099	14134		Chromosome	527385	528644	+
SPSF3K_00529	0.197695	0.00361686	-0.0123115	0.868696	-0.163728	0.0178351		14.2937	14.2505	14.3132	14.8956	15.0406	14.8621	15.3051	15.1488	15.3137	14.5316	14.4264	14.4912	14.917	14.9804	14.8678	14.9889	15.1796	15.1074		29380	26305	25909	40983	27903	29196	39070	43116	38698	21434	20214	23072	25447	29590	32512	24602	26092	31991		Chromosome	528668	530524	+
SPSF3K_00530	1.09912	1.31343e-36	0.469141	1.23917e-07	0.0854029	0.358832		12.9221	12.8218	12.7696	12.8235	13.0412	12.8024	13.4049	13.3463	13.382	13.954	13.9237	13.9362	13.2604	13.5238	13.2859	13.3559	13.6135	13.4078		11351	9768	8884	9742	6976	7000	10464	12357	10141	14361	14266	15703	8069	10779	10857	7930	8810	9847		Chromosome	530654	531463	+
SPSF3K_00531	0.273723	2.14286e-07	0.684106	1.02304e-38	0.636151	1.25953e-33		14.7255	14.7622	14.7811	14.6633	14.7911	14.6329	14.8938	14.9569	14.9696	15.0204	15.0525	15.0173	15.3482	15.4383	15.3555	15.4848	15.6288	15.6118		39634	37506	35838	34887	23471	24906	29377	37745	30485	30080	31200	33227	34312	40644	45590	34695	35624	45383		Chromosome	531577	535974	+
SPSF3K_00532	-0.261276	0.0196828	-0.548301	8.8732e-07	-0.217689	0.0583609		10.4759	10.7235	10.6176	10.8065	11.1772	10.6911	10.6621	10.7369	10.5652	10.3107	10.4253	10.3066	10.3735	10.4297	10.2684	10.4247	10.3627	10.5251		2078	2277	1995	2403	1914	1617	1560	2021	1436	1146	1259	1265	1088	1259	1337	1037	923	1332		Chromosome	536068	536493	+
SPSF3K_00533	-0.493874	1.43905e-08	-0.553979	2.73478e-10	-0.229084	0.0108878		11.0348	10.9704	11.058	11.1149	11.3339	11.131	11.0928	11.0281	11.1041	10.5601	10.5032	10.5226	10.5546	10.8092	10.549	10.7399	11.0048	10.7835		3064	2703	2709	2977	2134	2195	2104	2474	2088	1363	1329	1470	1234	1639	1625	1291	1442	1594		Chromosome	536583	537245	+
SPSF3K_00534	2.92488	2.42841e-132	1.48664	2.963e-35	1.06018	7.48655e-19		9.0763	8.96678	9.15972	9.81033	9.96111	9.6245	10.2654	10.3954	10.4859	11.9749	12.0585	11.9185	11.0779	11.4996	11.2504	11.268	11.6308	11.4078		784	670	723	1202	822	770	1184	1594	1359	3640	3913	3875	1775	2647	2645	1863	2227	2459		Chromosome	537492	538088	+
SPSF3K_00535	1.52083	6.24908e-69	0.404909	5.318e-06	0.125052	0.174018		12.0685	12.2397	12.1699	12.3281	12.6406	12.2548	12.6826	12.7146	12.7018	13.7313	13.6278	13.682	12.7703	12.9075	12.7831	12.7515	12.9073	12.8113		6279	6523	5861	6909	5284	4788	6341	7974	6327	12307	11620	13166	5744	7030	7661	5215	5399	6511		Chromosome	538264	538878	-
SPSF3K_00536	1.49632	5.01891e-53	0.37928	0.00010257	0.0359437	0.728266		7.52689	7.4026	7.46611	8.4036	8.30746	8.17272	8.62811	8.74633	8.59636	8.88728	9.02595	8.90999	8.6965	8.68071	8.65818	8.51091	8.76932	8.78793		264	223	220	450	259	279	378	505	364	425	475	478	338	372	435	273	304	397		Chromosome	539113	539466	+
SPSF3K_00537	1.65484	9.70256e-131	0.412357	2.2214e-09	-0.0098021	0.896026		10.9296	10.964	10.9521	11.7561	11.9506	11.6982	12.2576	12.21	12.2781	12.5948	12.6191	12.5902	12.2073	12.285	12.1549	12.1242	12.3346	12.2506		2848	2691	2517	4646	3274	3254	4722	5619	4716	5596	5773	6175	3887	4565	4955	3375	3629	4413		Chromosome	539559	541685	-
SPSF3K_00538	1.13504	5.82363e-75	0.0666193	0.325753	-0.191795	0.00324338		10.0149	10.0931	10.1397	10.5015	10.6553	10.4399	10.8455	10.8747	10.8258	11.2021	11.2096	11.2325	10.5651	10.6643	10.5658	10.5672	10.7063	10.6951		1508	1469	1431	1944	1332	1358	1772	2224	1721	2129	2171	2407	1243	1482	1644	1145	1172	1499		Chromosome	541689	542609	-
SPSF3K_00539	-0.605073	0.215572	-0.336095	0.520673	-0.517154	0.320067		4.19787	4.39498	3.82903	4.34767	3.4914	4.02139	4.36304	4.32242	3.86029	3.40987	3.39701	4.16765	4.30761	3.78984	3.10394	4.10565	3.27631	3.91006		21	23	13	22	6	12	16	19	10	6	6	14	13	9	5	10	4	10		Chromosome	542703	542798	+
SPSF3K_00540	1.11677	6.4827e-40	0.73575	6.44897e-18	0.682304	1.33308e-15		12.7542	12.6396	12.8764	12.9411	12.9851	12.9265	13.3175	13.334	13.3155	13.8919	13.9094	13.8261	13.5859	13.8361	13.6247	13.9046	14.1788	13.9133		10103	8608	9567	10570	6710	7629	9849	12252	9684	13756	14125	14549	10112	13385	13732	11601	13038	13980		Chromosome	542891	544054	+
SPSF3K_00541	0.0216337	0.814494	-0.389773	1.006e-05	0.312257	0.00044513		14.409	14.3099	14.4894	13.8956	13.914	13.949	13.3068	13.2554	13.3354	14.6145	14.3051	14.3388	13.4343	13.6726	13.4716	13.5745	13.7051	13.5508		31825	27411	29275	20489	12777	15502	9776	11602	9818	22703	18584	20759	9103	11950	12349	9228	9388	10873		Chromosome	544196	544465	+
SPSF3K_00542	1.40312	2.34895e-76	-0.289663	0.000204073	-0.173203	0.0285665		13.5707	13.4744	13.4993	14.5195	14.5784	14.4514	14.4289	14.4843	14.5371	14.9365	14.9248	14.893	14.1191	14.3829	14.1672	14.1979	14.45	14.2736		17797	15358	14736	31576	20253	21961	21284	27201	22588	28380	28557	30484	14635	19554	20003	14217	15734	17947		Chromosome	545247	547493	+
SPSF3K_00543	1.46135	4.43189e-85	-0.137104	0.0797477	-0.136019	0.0825915		12.0949	12.1103	11.9858	13.2519	13.288	13.1897	13.2069	13.3436	13.3613	13.4584	13.5897	13.5248	13.0569	13.2288	13.0261	13.0457	13.2843	13.1695		6395	5963	5158	13112	8278	9157	9122	12334	9996	10185	11317	11806	7007	8785	9067	6395	7012	8347		Chromosome	547486	548241	+
SPSF3K_00544	1.45472	2.56195e-60	-0.00362275	0.970357	0.0881079	0.352044		11.4945	11.4054	11.4075	12.6051	12.6799	12.5352	12.5208	12.67	12.7598	12.8652	12.8903	12.9137	12.5048	12.7642	12.5292	12.5753	12.8828	12.7507		4216	3656	3453	8373	5430	5816	5668	7731	6587	6750	6968	7728	4778	6365	6424	4615	5308	6243		Chromosome	548254	548838	+
SPSF3K_00545	1.22745	3.98466e-52	0.0471729	0.590418	0.101419	0.23614		13.1935	13.1607	13.154	14.373	14.5231	14.3044	14.491	14.538	14.6283	14.3903	14.3942	14.4053	14.3555	14.6067	14.3744	14.5072	14.7525	14.6941		13701	12356	11598	28528	19491	19833	22220	28233	24063	19434	19768	21738	17241	22837	23093	17617	19405	24022		Chromosome	548860	550203	+
SPSF3K_00546	1.16239	1.42193e-46	0.146283	0.0830652	0.0210945	0.812228		11.1495	11.2451	11.1827	12.2988	12.4901	12.2894	12.7512	12.6461	12.6896	12.3291	12.3602	12.3721	12.4783	12.6227	12.4155	12.5376	12.8255	12.7727		3318	3271	2954	6770	4760	4904	6650	7604	6274	4654	4824	5308	4691	5770	5937	4496	5101	6339		Chromosome	550196	550591	+
SPSF3K_00547	-0.622771	8.73543e-08	-1.52485	2.74355e-39	-1.57993	6.16755e-41		10.2006	10.0534	9.90451	10.6591	11.0073	10.5839	10.7849	10.6473	10.6973	9.5114	9.41922	9.38296	9.27115	9.38401	9.05725	9.0498	9.17277	9.18519		1716	1429	1215	2169	1701	1501	1699	1899	1574	657	625	665	505	608	575	398	403	524		Chromosome	550712	551146	+
SPSF3K_00548	0.640702	2.25578e-10	-0.194396	0.0685789	-0.419243	6.21745e-05		10.7217	10.5597	10.7111	10.6329	10.9201	10.6218	10.8673	10.8406	10.9244	11.3614	11.3046	11.2486	10.4036	10.6846	10.505	10.2865	10.6397	10.4326		2465	2032	2129	2130	1601	1541	1799	2172	1843	2378	2319	2434	1111	1503	1576	942	1119	1249		Chromosome	551250	551999	+
SPSF3K_00549	0.840131	1.57689e-16	0.150256	0.167	-0.531289	3.8489e-07		11.2998	11.1949	11.2711	11.0667	11.3004	10.9672	11.5801	11.5603	11.6266	12.0591	12.1398	12.0852	11.1076	11.4649	11.205	10.9061	11.2282	11.0249		3683	3159	3141	2879	2085	1959	2951	3580	3001	3859	4140	4350	1812	2584	2563	1449	1684	1885		Chromosome	552009	552521	+
SPSF3K_00550	0.5561	1.40538e-08	1.12069	9.42633e-27	0.946887	1.02963e-19		8.20526	8.23039	8.24454	7.89631	7.74246	7.62033	7.88321	7.94127	8.0837	8.76071	8.83274	8.7352	8.68802	9.05123	8.84863	8.86588	8.93358	8.91867		426	400	381	315	174	189	224	287	254	389	415	423	336	482	497	350	341	435		Chromosome	552883	553179	+
SPSF3K_00551	-0.755252	8.62249e-09	0.036788	0.80068	0.154015	0.269042		13.4849	13.4222	13.6218	12.1549	12.0348	12.1248	12.0377	12.0059	12.0024	12.8107	12.6959	12.7624	11.9766	12.4095	11.9996	11.8841	12.4781	12.082		16769	14812	16042	6127	3471	4375	4054	4877	3895	6500	6089	6958	3312	4977	4449	2857	4009	3926		Chromosome	553320	554180	+
SPSF3K_00552	0.373263	1.47095e-12	-0.0352463	0.536037	-0.0349481	0.538063		15.5546	15.4692	15.6026	15.7161	15.7643	15.6837	15.8362	15.8178	15.8713	15.9311	15.8782	15.9392	15.6413	15.7822	15.631	15.7707	15.8746	15.7733		70415	61227	63336	72379	46081	51601	56457	68555	56959	56552	55301	62953	42041	51585	55181	42300	42241	50758		Chromosome	554384	554830	+
SPSF3K_00553	0.291217	3.01473e-05	-0.120053	0.0971272	-0.0891817	0.222524		16.0471	15.9315	16.0541	16.3115	16.4974	16.2705	16.623	16.4939	16.6117	16.3346	16.2879	16.2865	16.1408	16.332	16.2502	16.445	16.5429	16.4749		99070	84357	86613	109363	76598	77504	97407	109541	95158	74805	73467	80091	59439	75516	84763	67505	67131	82550		Chromosome	554851	555243	+
SPSF3K_00554	3.2172	7.80241e-118	1.36862	3.1692e-22	0.734028	2.7734e-07		10.9724	11.0517	10.9453	11.2008	11.1689	11.1415	11.3475	11.3828	11.3408	14.2289	14.2	14.1863	12.3525	12.8604	12.3369	11.7816	12.4104	12.0086		2934	2860	2505	3160	1903	2211	2511	3165	2461	17377	17278	18676	4299	6804	5622	2661	3825	3731		Chromosome	555374	556528	-
SPSF3K_00555	3.62856	2.47507e-136	1.20077	8.02166e-16	0.450317	0.00334889		9.79277	9.76857	9.76038	9.92292	9.9733	9.86596	9.98764	9.95939	9.88865	13.4269	13.4033	13.3585	10.971	11.4469	10.8707	10.0317	10.7258	10.3447		1292	1172	1099	1300	829	911	976	1177	897	9965	9945	10520	1648	2552	2032	789	1188	1175		Chromosome	556596	557147	-
SPSF3K_00556	1.18498	7.53482e-19	0.684906	0.000207331	-0.133264	0.475573		6.89259	6.83771	7.07878	5.97148	5.67531	5.75425	6.69305	6.27229	6.47959	8.05434	8.15468	8.07927	6.31045	6.70729	6.36035	6.38014	6.14654	6.49277		168	149	167	79	39	49	96	87	81	237	258	267	62	92	85	60	47	78		Chromosome	557312	557605	+
SPSF3K_00557	1.70317	1.52782e-31	1.15985	1.71584e-10	0.704888	8.22228e-05		7.23781	6.87461	7.34587	5.97148	6.18669	6.02669	6.54082	6.46347	6.3553	8.74222	8.91641	8.85819	6.91523	7.42811	7.10151	6.89453	7.38845	7.09166		215	153	202	79	57	60	86	100	74	384	440	461	96	154	145	87	115	120		Chromosome	557741	558019	+
SPSF3K_00558	1.49971	4.96277e-15	1.66028	6.26685e-13	1.11674	7.82313e-07		6.90086	6.66942	7.14433	5.48865	5.83645	5.1126	5.90571	5.81334	6.02314	8.47294	8.23509	8.4359	6.84068	7.40039	6.89409	6.81209	7.36375	6.69065		169	132	175	55	44	30	54	62	58	318	273	343	91	151	125	82	113	90		Chromosome	558025	558351	+
SPSF3K_00559	2.1734	1.61785e-43	2.08581	4.73592e-29	1.25791	1.92542e-12		7.0571	6.95434	7.0534	6.08646	6.21042	5.34756	6.57258	6.51753	6.54609	9.10841	9.22023	9.15192	7.71034	8.21839	7.84099	7.55226	8.06125	7.64665		189	162	164	86	58	36	88	104	85	496	544	566	169	269	245	139	185	178		Chromosome	558354	558995	+
SPSF3K_00560	0.756555	4.94023e-15	0.238695	0.0500667	-0.0522079	0.69603		8.36331	8.50794	8.50378	7.65684	7.44537	7.56701	7.66489	7.74561	7.32909	9.21148	9.14174	9.26856	7.71869	7.85984	7.81766	7.44693	7.69607	7.49608		476	486	457	266	141	182	192	250	149	533	515	614	170	209	241	129	143	160		Chromosome	559218	560093	+
SPSF3K_00561	1.22281	2.66967e-14	0.884059	8.50788e-05	0.518535	0.0177416		6.23029	6.12789	6.04564	5.13885	4.93407	5.23486	5.6015	5.44612	5.49316	7.20572	7.30965	7.415	5.42285	6.14226	6.05588	6.07543	5.96138	5.9395		104	89	79	42	22	33	43	47	39	130	142	167	32	61	68	48	41	52		Chromosome	560129	560527	+
SPSF3K_00562	1.53467	1.04472e-53	1.0817	1.20137e-21	0.925875	1.9355e-15		8.12277	8.26554	8.17566	7.63541	7.5606	7.63521	7.3987	7.73994	7.6343	9.67826	9.66158	9.78662	8.76663	8.74088	8.53127	8.3624	8.71176	8.45754		402	410	363	262	153	191	159	249	185	738	740	881	355	388	398	246	292	315		Chromosome	560836	562140	+
SPSF3K_00563	0.885003	2.44412e-06	0.628567	0.0062253	0.5214	0.0288976		6.20378	6.67988	6.51087	5.70974	5.28631	5.80777	5.6015	5.76945	5.45905	7.11665	7.60423	7.22597	6.09646	6.44324	6.09522	5.95765	6.36141	5.99046		102	133	111	65	29	51	43	60	38	122	175	146	53	76	70	44	55	54		Chromosome	562307	562774	+
SPSF3K_00564	-0.185987	0.703575	-1.41947	0.0988917	-1.12	0.164653		4.0862	4.05258	3.9803	3.20249	2.9304	3.1858	3.84411	3.03779	2.60991	3.91145	3.78674	3.99781	2.38283	2.6287	2.54573	2	3.04728	2.86985		19	17	15	7	3	5	10	5	2	10	9	12	1	2	2	0	3	3		Chromosome	564245	564409	+
SPSF3K_00565	1.19315	0.0204022	0.752575	0.130591	0.337256	0.521188		3.01802	3.31129	2.98689	3.31457	3.89431	3.33907	3.73608	3.8186	3.21127	3.80144	4.09326	3.69842	4.39356	3.67115	3.99583	3.72802	3.80274	4.01224		6	8	5	8	9	6	9	12	5	9	12	9	14	8	13	7	7	11		Chromosome	564591	564848	+
SPSF3K_00566	1.31577	2.25608e-13	0.585171	0.00101999	0.476326	0.00605944		5.82334	5.57616	5.60808	6.34586	6.42839	6.25577	6.74971	6.69224	6.56224	6.90687	6.84652	7.00839	6.6088	7.25321	6.76587	6.92623	7.20594	7.23591		77	59	57	104	68	71	100	118	86	105	102	125	77	136	114	89	101	133		Chromosome	564855	566438	+
SPSF3K_00567	0.790623	0.102874	0.627494	0.228039	1.12922	0.0204637		3.13488	3.19939	3.66002	3.41856	3.63856	3.1858	3.6193	3.53383	3.21127	3.91145	3.89631	3.80527	4.11864	3.67115	3.72194	4.3117	3.80274	4.57649		7	7	11	9	7	5	8	9	5	10	10	10	11	8	10	12	7	18		Chromosome	566518	566745	+
SPSF3K_00568	1.16855	0.00251527	0.511524	0.207201	0.421762	0.242384		3.90061	3.51199	3.90664	3.84909	4.87591	3.4776	4.79862	4.59808	4.92163	4.57806	5.01413	4.45704	4.30761	4.86412	4.42431	5.26156	5.01986	5.12484		16	10	14	14	21	7	23	24	25	18	26	18	13	23	19	26	20	28		Chromosome	566760	567038	+
SPSF3K_00569	0.222199	0.00332321	0.295321	0.000341512	0.507122	6.2153e-10		9.86856	9.93066	9.88786	9.244	9.19509	9.30905	9.25543	9.15089	9.23295	10.0754	10.0548	10.2138	9.45229	9.6698	9.50165	9.57724	9.80459	9.75768		1362	1312	1201	810	482	618	586	670	568	973	973	1186	573	742	784	575	626	781		Chromosome	567066	567719	+
SPSF3K_00570	0.645078	2.367e-05	0.825201	2.55931e-07	0.938408	1.92218e-09		7.39251	7.03804	6.99241	7.09136	6.87686	6.88547	7.19953	7.01711	7.3385	7.77759	7.82816	7.75202	7.65921	7.88672	7.74531	7.74233	8.27505	8.23788		240	172	157	178	94	112	138	149	150	195	205	212	163	213	229	159	215	270		Chromosome	567920	568165	+
SPSF3K_00571	0.45406	0.00850075	0.610483	0.000529877	0.579032	0.000916532		7.43871	7.64613	7.35282	7.52325	7.6928	7.10444	7.75068	7.5192	7.80015	7.80636	7.9602	8.01393	7.91311	8.33522	7.88093	7.93384	8.41387	8.38797		248	265	203	242	168	131	204	213	208	199	225	255	195	292	252	182	237	300		Chromosome	568456	568761	+
SPSF3K_00572	-1.22195	0.211156	0.590463	0.580145	-0.956069	0.51118		2.89086	3.51199	2.47795	2.63944	2	2.81962	2.60223	2.27574	2.60991	2.63448	2.62716	2.32134	2.68508	2.6287	2.94075	2.41185	2	2.35143		5	10	2	3	0	3	2	1	2	2	2	1	2	2	4	1	0	1		Chromosome	569209	569301	+
SPSF3K_00573	-0.422372	7.61887e-08	-1.58338	6.84875e-63	-1.08576	3.54502e-24		9.64913	9.61076	9.60316	9.24577	9.39725	9.17292	8.50596	8.47634	8.56062	9.15389	9.26433	9.18445	7.75973	7.73224	7.63618	7.17078	7.61467	7.51361		1169	1050	985	811	555	562	347	418	355	512	561	579	175	191	212	106	135	162		Chromosome	569845	570399	+
SPSF3K_00574	0.678596	4.45622e-08	0.327374	0.0212982	0.552981	0.000173417		8.64279	8.7849	8.46902	7.78883	7.5606	7.89216	7.26902	7.40193	7.44689	9.22486	9.31947	9.38511	8.10368	8.15898	7.97883	7.52146	8.09166	8.06441		579	590	446	292	153	229	145	196	162	538	583	666	223	258	270	136	189	239		Chromosome	570562	571155	-
SPSF3K_00575	-0.429799	0.000158639	-0.523014	7.9434e-06	-0.452703	0.00010248		10.2525	10.2453	10.3207	9.92624	9.92572	10.0535	10.3842	10.1415	10.1805	9.94885	9.82985	9.75031	9.39614	9.65228	9.27631	9.64548	10.0333	9.65679		1779	1633	1623	1303	802	1038	1286	1336	1099	891	832	859	551	733	670	603	734	728		Chromosome	571346	571696	+
SPSF3K_00576	1.6158	1.11223e-110	0.325565	1.04143e-05	0.0108909	0.891476		12.3794	12.3373	12.3822	13.3037	13.5339	13.2733	13.7834	13.7466	13.8188	13.9936	13.9744	13.9765	13.6292	13.8123	13.6517	13.7046	13.8879	13.7841		7790	6980	6791	13592	9817	9703	13604	16310	13728	14761	14776	16148	10420	13166	13992	10099	10656	12782		Chromosome	571826	574540	+
SPSF3K_00577	0.650899	7.88393e-28	0.408071	5.53675e-11	0.644961	1.1169e-24		11.3889	11.3038	11.4315	10.9105	11.0399	11.0501	10.6777	10.82	10.7546	12.0089	12.0399	12.0281	11.4919	11.3299	11.3963	11.3345	11.4156	11.4368		3918	3407	3511	2583	1740	2075	1577	2141	1638	3727	3863	4181	2366	2353	2927	1951	1918	2509		Chromosome	574680	575384	+
SPSF3K_00578	1.99011	1.48443e-80	1.37767	2.51819e-37	1.13647	4.49767e-26		9.40775	9.39596	9.30296	9.25106	9.33115	9.16525	9.52056	9.56606	9.51818	11.3608	11.3732	11.3263	10.4866	10.8345	10.5177	10.4684	10.8927	10.6121		988	904	799	814	530	559	705	895	693	2377	2432	2569	1177	1668	1590	1069	1334	1415		Chromosome	575552	576499	+
SPSF3K_00579	2.17914	5.32028e-75	0.295634	0.0173563	0.376167	0.00236173		12.1325	12.1386	11.9796	12.0546	12.2777	11.9654	11.8641	11.903	11.84	14.2634	14.2619	14.2654	12.2644	12.6521	12.2473	12.0105	12.4586	12.2321		6564	6081	5136	5715	4108	3917	3594	4541	3480	17797	18036	19729	4044	5889	5283	3119	3955	4357		Chromosome	576824	577687	+
SPSF3K_00580	0.322703	6.48801e-07	7.38453	0	7.44365	0		9.77375	9.63784	9.90215	10.686	10.7156	10.7184	10.742	10.6869	10.814	10.0959	10.0666	10.1238	18.0567	18.1263	18.0779	18.1402	18.1882	18.2338		1275	1070	1213	2210	1389	1648	1649	1952	1707	987	981	1114	224294	261942	300889	218600	210005	279406		Chromosome	577725	580226	-
SPSF3K_00581	0.780348	3.20037e-09	1.33231	8.56093e-23	1.22328	1.00761e-19		6.60925	6.58287	6.51087	6.47208	6.38735	6.5664	6.72165	6.64445	6.56224	7.23775	7.29971	7.42341	7.64175	7.8462	7.81176	7.94161	7.63545	7.89421		137	124	111	114	66	89	98	114	86	133	141	168	161	207	240	183	137	212		Chromosome	580838	581182	+
SPSF3K_00582	1.68378	1.07008e-103	0.710924	1.13785e-19	0.0866623	0.293897		11.442	11.4742	11.4067	12.259	12.4931	12.1422	12.8819	12.9717	13.0426	13.1177	13.1452	13.1077	12.9388	13.0739	13.0296	13.0711	13.1084	12.9784		4065	3835	3451	6586	4770	4428	7281	9530	8014	8042	8315	8841	6456	7890	9089	6509	6207	7311		Chromosome	581546	582175	-
SPSF3K_00583	2.19009	4.62303e-146	0.831016	3.34175e-22	0.250036	0.00446439		12.6741	12.7087	12.663	13.6721	13.9269	13.6075	14.2203	14.3656	14.3641	14.8298	14.9166	14.8666	14.4973	14.6949	14.5177	14.4745	14.6825	14.5401		9557	9031	8251	17547	12892	12234	18418	25052	20035	26357	28396	29931	19023	24277	25505	17222	18487	21589		Chromosome	582347	584053	-
SPSF3K_00584	2.40946	1.11787e-129	0.933463	9.14128e-21	0.572084	1.25443e-08		9.93856	9.87825	9.89859	10.8356	11.0224	10.7052	11.1152	11.283	11.2975	12.3022	12.3506	12.2764	11.6525	12.0003	11.6957	11.7482	11.9285	11.7332		1430	1265	1210	2452	1719	1633	2137	2953	2388	4568	4792	4967	2645	3747	3603	2600	2738	3082		Chromosome	584069	584614	-
SPSF3K_00585	2.61269	1.77971e-189	0.900835	1.11412e-23	0.420797	3.77518e-06		11.1369	11.1645	11.1744	11.9462	12.1215	11.8261	12.2242	12.2477	12.3092	13.7835	13.7948	13.7285	12.7498	13.0447	12.7956	12.5495	12.8104	12.6726		3289	3093	2937	5301	3686	3556	4614	5768	4819	12760	13046	13597	5663	7732	7728	4533	5048	5914		Chromosome	584631	585473	-
SPSF3K_00592	-2.28162	8.34819e-230	-0.509242	8.14271e-12	-0.0899977	0.268941		12.1454	12.1548	12.0435	10.2898	10.4097	10.3537	9.91672	9.82247	9.76846	9.91458	9.72978	9.86591	9.83487	9.81508	9.87522	9.60688	9.87402	9.75216		6623	6150	5369	1678	1123	1279	929	1070	825	870	776	931	748	821	1017	587	657	778		Chromosome	591370	592719	-
SPSF3K_00593	-1.58282	3.8115e-64	0.682134	1.2593e-13	0.673529	2.99133e-13		9.80495	9.90859	9.77469	8.84268	8.71241	8.93511	8.90564	8.90433	8.98288	8.16953	8.26605	8.33696	9.52074	9.43953	9.57305	9.62631	9.40235	9.73918		1303	1292	1110	612	344	476	459	564	477	257	279	320	601	632	824	595	473	771		Chromosome	592872	593621	+
SPSF3K_00594	-1.51625	2.45573e-84	0.45934	2.1844e-09	0.884004	1.14474e-30		9.87067	9.93613	9.96132	9.05725	8.96341	9.04783	8.96667	8.83683	8.88993	8.45941	8.33579	8.45244	9.50151	9.42356	9.51984	9.77081	9.65228	9.88266		1364	1317	1264	711	410	515	479	538	447	315	293	347	593	625	794	658	563	852		Chromosome	593611	594363	+
SPSF3K_00595	-1.62117	6.01399e-66	0.549238	3.52958e-09	0.785122	1.52306e-17		9.39023	9.56069	9.46406	8.44728	8.45874	8.49166	8.37701	8.56245	8.57662	7.65643	7.92184	7.99712	8.99	9.00903	9.02705	9.31522	9.16564	9.36733		976	1014	894	464	288	349	317	444	359	179	219	252	415	468	563	479	401	595		Chromosome	594360	594827	+
SPSF3K_00596	-1.23138	7.71566e-44	0.303042	0.000798802	0.646385	2.92171e-13		10.5619	10.7787	10.5973	10.0468	10.0177	10.0128	10.0081	10.0493	10.052	9.40021	9.4644	9.40224	10.3774	10.2289	10.3732	10.7095	10.4678	10.8359		2206	2366	1967	1417	855	1009	990	1253	1005	608	645	674	1091	1095	1438	1264	993	1653		Chromosome	594847	595410	+
SPSF3K_00597	-1.26968	8.61834e-57	-0.398746	9.70741e-07	-0.334038	4.43062e-05		11.6931	11.5859	11.6337	11.1728	11.1944	11.268	11.3515	11.2796	11.2478	10.3864	10.367	10.3601	10.9508	10.6028	10.8672	11.0596	10.8466	10.9649		4839	4144	4040	3099	1937	2414	2518	2946	2307	1208	1209	1313	1625	1420	2027	1612	1292	1808		Chromosome	595442	596284	-
SPSF3K_00598	-1.63222	1.86278e-152	-0.748813	2.46421e-32	-0.455652	1.48662e-12		14.6443	14.4554	14.5502	13.1254	13.314	13.1704	12.7703	12.616	12.659	12.9486	12.8795	12.9319	12.4731	12.4219	12.4741	12.2509	12.2063	12.2255		37463	30319	30535	12011	8429	9035	6739	7447	6142	7152	6916	7826	4674	5020	6183	3685	3320	4337		Chromosome	596461	597744	+
SPSF3K_00599	-0.917459	5.79785e-25	-0.833758	6.39508e-20	-0.790968	1.37503e-17		10.3881	10.4169	10.3575	10.0284	10.3865	10.1038	10.202	10.1544	10.0971	9.45119	9.4077	9.55742	9.44476	9.206	9.38149	9.3419	9.38711	9.36492		1955	1840	1665	1399	1105	1075	1133	1348	1037	630	620	751	570	537	721	488	468	594		Chromosome	597825	598505	+
SPSF3K_00600	-0.822011	2.58404e-23	-0.297507	0.00047403	-0.0687871	0.441665		13.0905	13.2619	13.2801	12.6282	12.6966	12.6973	12.3604	12.368	12.3256	12.4585	12.3211	12.3923	12.4613	12.2114	12.4446	12.4239	12.1356	12.2739		12757	13254	12658	8508	5493	6508	5071	6270	4874	5091	4695	5383	4636	4338	6058	4155	3161	4485		Chromosome	598574	599137	+
SPSF3K_00601	-1.16531	6.50278e-99	-0.825875	9.16295e-50	-0.500346	4.67976e-19		14.5559	14.5234	14.6585	14.1174	14.0888	14.1532	14.0604	14.0057	13.9992	13.4183	13.435	13.3926	13.2161	13.3921	13.2693	13.4484	13.597	13.5165		35238	31784	32917	23895	14424	17860	16485	19520	15557	9906	10166	10772	7825	9838	10733	8455	8710	10618		Chromosome	599373	600977	+
SPSF3K_00602	-0.689074	8.42379e-53	-0.330074	4.16469e-13	-0.151954	0.0010203		13.6212	13.5697	13.7367	13.6108	13.6742	13.6293	13.7025	13.7747	13.7527	12.9554	12.9823	12.928	13.2766	13.3122	13.3343	13.5686	13.6059	13.6006		18432	16407	17373	16817	10820	12420	12862	16631	13113	7186	7427	7805	8160	9308	11228	9190	8764	11255		Chromosome	601059	602816	+
SPSF3K_00603	-0.722796	4.6138e-52	-0.270406	2.11508e-08	-0.0810055	0.103702		12.761	12.8004	12.9253	12.7516	12.7901	12.7995	12.8858	12.9125	12.8867	12.1401	12.0941	12.0898	12.462	12.5635	12.5022	12.7884	12.8565	12.7975		10151	9624	9897	9268	5861	6986	7301	9147	7193	4082	4011	4364	4638	5538	6305	5350	5212	6449		Chromosome	602816	603544	+
SPSF3K_00604	-7.22638	1.24096e-39	-2.00428	0.000278345	-2.4814	5.97213e-06		13.1171	13.1369	13.1004	14.292	14.1583	14.2933	15.102	15.126	15.0205	6.1798	5.94765	5.80464	12.7301	10.2355	12.6819	13.1805	11.0929	12.8126		12994	12153	11175	26970	15136	19681	33939	42441	31581	62	53	52	5586	1100	7142	7022	1533	6517		Chromosome	603694	604125	+
SPSF3K_00605	-7.52751	9.78957e-61	-2.63144	8.79382e-09	-2.83762	5.34668e-10		14.3005	14.214	14.2145	16.1761	16.2723	16.2143	17.2944	17.1774	17.1683	7.0935	6.4924	6.6554	14.0016	11.4452	14.1206	14.9768	12.7745	14.5855		29519	25647	24196	99563	65533	74542	155137	175940	139965	120	79	97	13490	2549	19367	24396	4924	22280		Chromosome	604140	604847	+
SPSF3K_00606	-2.12326	2.51301e-235	-2.97437	0	-3.06742	0		12.8639	12.8821	12.9213	12.4078	12.4052	12.4466	12.5304	12.4191	12.365	10.7414	10.7702	10.7931	9.47218	9.299	9.56782	9.4711	9.22514	9.42405		10902	10185	9870	7302	4488	5469	5706	6496	5009	1546	1600	1774	581	573	821	534	418	619		Chromosome	604908	605831	+
SPSF3K_00608	0.360839	0.0349779	-1.64511	1.15811e-22	-2.29172	1.36037e-42		15.8153	15.6503	15.5869	15.8327	16.4033	15.8354	16.4429	16.3118	16.3975	16.1173	16.0045	16.0202	14.2118	14.7132	14.2314	13.829	14.3943	13.9982		84361	69416	62650	78472	71759	57322	85976	96556	82028	64344	60362	66590	15606	24586	20914	11009	15138	14828		Chromosome	606155	607036	+
SPSF3K_00609	0.80949	0.011263	0.658089	0.0897777	-0.507929	0.271772		4.0862	4.79213	4.61022	4.11981	4.00697	4.10927	4.36304	4.26035	3.75178	5.12652	5.10824	5.38967	4.11864	5.01796	4.54288	3.72802	3.80274	3.80009		19	32	26	18	10	13	16	18	9	28	28	38	11	26	21	7	7	9		Chromosome	607359	607481	+
SPSF3K_00610	-0.806531	2.78372e-09	-0.506125	0.000265332	-0.908771	3.59894e-11		12.9901	12.9005	13.2599	12.3995	12.561	12.3846	12.6776	12.5393	12.5437	12.3396	12.2803	12.1293	11.8421	12.0709	11.9115	11.3709	12.0143	11.5809		11899	10316	12482	7260	5000	5239	6319	7061	5670	4688	4564	4485	3017	3935	4185	2001	2906	2773		Chromosome	607763	607951	+
SPSF3K_00611	-2.36389	2.74421e-42	-0.643592	0.000859552	-0.0189711	0.93375		9.63927	9.31269	9.41676	7.3234	7.48481	7.3941	6.55679	6.54382	6.67053	7.04604	7.08506	7.25454	6.98611	6.22885	6.98067	6.98761	6.4344	6.19983		1161	853	865	210	145	161	87	106	93	116	121	149	101	65	133	93	58	63		Chromosome	608130	608324	+
SPSF3K_00612	-0.702132	1.70781e-22	0.0645083	0.409099	0.362816	1.35011e-06		11.9187	12.03	11.9863	11.3214	11.5175	11.3991	10.9337	10.9945	10.9515	11.2382	11.2418	11.3497	11.5404	11.3632	11.5234	11.3499	11.1927	11.4131		5659	5640	5160	3436	2424	2644	1884	2417	1878	2183	2220	2611	2447	2408	3197	1972	1643	2468		Chromosome	608678	609043	+
SPSF3K_00613	-0.719725	2.80421e-30	0.00268949	0.969309	0.329719	2.66499e-07		15.4146	15.2917	15.3869	14.9831	15.164	15.0338	14.8832	14.772	14.8319	14.6605	14.6243	14.6522	15.0695	14.9926	15.1292	15.2428	15.0608	15.1687		63902	54140	54540	43547	30394	32885	29163	33204	27711	23438	23186	25796	28283	29840	38971	29337	24029	33381		Chromosome	609043	610707	+
SPSF3K_00614	-1.62789	3.18851e-184	-1.70215	1.9136e-205	-1.64295	5.68943e-191		14.3028	14.2499	14.3903	15.4977	15.6376	15.4917	15.5654	15.5088	15.5374	12.6932	12.7009	12.6704	13.8501	13.7975	13.8769	13.8358	13.9879	13.8561		29567	26293	27331	62211	42205	45170	46796	55339	45190	5991	6110	6528	12145	13031	16356	11061	11421	13437		Chromosome	610871	611761	+
SPSF3K_00615	-2.03992	2.47366e-05	-0.391799	0.298859	-0.752173	0.0582998		4.61488	4.4449	4.7431	4.79683	4.38602	4.97901	5.13274	4.59808	4.58461	2.87071	3.06284	3.45757	3.77869	4.62961	4.65243	4.40465	4.29601	3.80009		30	24	29	32	14	27	30	24	19	3	4	7	8	19	23	13	11	9		Chromosome	611825	611941	-
SPSF3K_00616	-1.35542	8.92149e-98	-0.831811	5.20221e-37	-0.487053	1.84966e-13		13.5318	13.3938	13.3607	12.752	12.9552	12.7902	12.6532	12.5774	12.636	12.0327	12.1009	12.0938	11.9427	12.0285	12.0358	12.0605	12.195	12.1487		17324	14523	13386	9271	6572	6941	6213	7250	6045	3789	4030	4376	3235	3821	4562	3229	3294	4112		Chromosome	612049	612789	-
SPSF3K_00617	-1.45821	3.02486e-126	-0.924981	9.87765e-51	-0.605314	3.29153e-22		14.3481	14.2625	14.2409	13.4455	13.6501	13.4419	13.1449	13.1661	13.1754	12.7909	12.8132	12.8751	12.5717	12.557	12.6416	12.544	12.4903	12.6323		30510	26525	24642	14996	10641	10907	8738	10906	8787	6411	6605	7524	5005	5513	6945	4516	4043	5751		Chromosome	612791	614359	-
SPSF3K_00618	-0.120525	0.101619	-0.452008	4.97949e-10	-0.688809	5.11884e-21		11.3723	11.4124	11.2221	11.6131	11.5169	11.5632	11.6257	11.5249	11.5857	11.2849	11.2156	11.1506	11.2096	11.0586	11.0721	10.8021	10.8455	11.0134		3873	3674	3036	4207	2423	2963	3046	3493	2917	2255	2180	2274	1945	1949	2337	1348	1291	1870		Chromosome	614565	616469	+
SPSF3K_00619	-0.43089	3.27627e-13	-0.607102	2.69737e-24	-0.776499	1.67944e-38		12.3821	12.3294	12.236	12.3891	12.4576	12.3092	12.5715	12.4918	12.5601	11.9457	11.882	11.8312	11.8388	11.6842	11.8117	11.787	11.729	11.7792		7805	6942	6136	7208	4654	4972	5871	6832	5735	3567	3462	3647	3010	3009	3905	2671	2384	3182		Chromosome	616544	617383	+
SPSF3K_00620	-1.0729	3.27115e-29	0.0678188	0.509438	0.448904	4.12896e-06		12.0414	12.152	12.0999	11.9026	11.8174	11.8589	11.4977	11.443	11.4222	11.0382	11.0093	11.0333	12.0648	11.6814	12.0093	12.0901	11.7518	11.8456		6162	6138	5583	5143	2985	3638	2787	3300	2604	1900	1889	2096	3521	3003	4479	3296	2422	3332		Chromosome	617487	618242	+
SPSF3K_00621	-1.00322	7.77586e-62	-0.0274026	0.679007	0.317065	2.31689e-07		13.3957	13.3926	13.4056	13.3541	13.3529	13.3396	13.2756	13.1632	13.1417	12.3963	12.4092	12.3802	13.3552	13.2236	13.3806	13.63	13.4006	13.4946		15763	14511	13809	14075	8659	10160	9567	10884	8584	4876	4991	5338	8617	8753	11594	9590	7601	10458		Chromosome	618249	619406	+
SPSF3K_00622	1.03094	2.48447e-86	0.0933937	0.085807	0.0648731	0.244266		11.0879	11.165	11.1295	12.0835	12.0311	11.9775	11.8144	11.982	11.9404	12.1666	12.1265	12.1779	12.0943	12.1662	12.1142	12.0229	11.9222	11.9903		3179	3094	2847	5831	3462	3950	3472	4797	3731	4158	4102	4639	3594	4204	4817	3146	2726	3684		Chromosome	619531	620301	+
SPSF3K_00623	1.06399	3.07057e-69	0.261805	2.1585e-05	-8.43203e-05	0.998876		12.6757	12.6014	12.705	13.715	13.8394	13.6516	13.8978	14.0216	14.1116	13.7165	13.7295	13.7285	13.9389	14.0268	14.029	14.0168	14.0069	14.0148		9568	8383	8495	18078	12133	12614	14727	19736	16818	12181	12469	13597	12916	15277	18176	12540	11573	15000		Chromosome	620390	621652	+
SPSF3K_00624	1.11452	1.88812e-55	0.370746	2.65138e-07	0.0745173	0.323251		12.5862	12.5442	12.5775	13.6743	13.8923	13.6241	14.0781	14.1792	14.2636	13.6131	13.7198	13.7149	14.0253	14.1511	14.1361	14.268	14.2107	14.2708		8992	8057	7776	17574	12587	12375	16689	22015	18687	11338	12385	13469	13714	16651	19576	14925	13329	17913		Chromosome	621677	622903	+
SPSF3K_00625	1.03299	1.95969e-59	0.463094	1.66332e-13	0.164066	0.0105599		10.6468	10.7223	10.7091	11.7767	11.91	11.6759	12.0742	12.2149	12.2172	11.7402	11.6818	11.749	12.2958	12.2207	12.2404	12.3163	12.2955	12.3888		2340	2275	2126	4713	3183	3204	4158	5638	4521	3093	3013	3445	4133	4366	5258	3856	3532	4857		Chromosome	622890	623327	+
SPSF3K_00626	0.806057	9.41653e-89	0.553488	1.41789e-43	0.197319	1.05877e-06		12.5466	12.5837	12.5456	13.4154	13.4307	13.3913	13.8144	13.9375	13.948	13.3816	13.3195	13.3909	13.9669	13.9565	13.9739	14.1058	14.1207	14.0693		8748	8281	7606	14686	9139	10531	13900	18619	15014	9657	9383	10759	13169	14550	17494	13338	12523	15577		Chromosome	623357	624775	+
SPSF3K_00627	2.0836	0	1.01636	6.27345e-88	0.873598	1.93157e-65		13.2882	13.3392	13.3457	13.7436	13.858	13.722	14.0185	14.0832	14.0516	15.3911	15.4365	15.3951	14.7378	14.8912	14.7406	14.8857	14.9617	14.9262		14631	13984	13247	18440	12291	13245	16013	20598	16132	38895	40715	43174	22474	27815	29767	22904	22434	28215		Chromosome	625083	626258	-
SPSF3K_00628	3.3022	0	1.36097	1.67397e-99	0.83613	1.2898e-38		11.5243	11.5389	11.5602	12.2568	12.3596	12.2539	12.7092	12.8459	12.8247	14.834	14.8735	14.8167	13.578	13.7856	13.5786	13.5918	13.712	13.5843		4304	4011	3839	6576	4348	4785	6459	8734	6890	26434	27559	28912	10057	12924	13300	9339	9433	11129		Chromosome	626354	627541	-
SPSF3K_00629	3.76826	0	0.818827	3.60793e-28	0.283519	0.000181343		11.4659	11.4727	11.6107	12.9677	13.1232	12.8967	13.4693	13.4773	13.4731	15.3134	15.2748	15.264	13.7444	13.9394	13.7594	13.6918	13.8749	13.696		4133	3831	3976	10767	7384	7473	10942	13532	10802	36853	36399	39425	11287	14378	15077	10010	10561	12025		Chromosome	627698	628936	-
SPSF3K_00630	1.72309	7.40873e-221	-0.231106	3.45264e-05	-0.0388947	0.509433		14.2541	14.2009	14.0804	15.0149	15.1829	15.0086	14.853	14.7822	14.8092	15.8977	15.9163	15.8957	14.8187	14.8615	14.839	14.8092	14.7701	14.7486		28585	25416	22047	44517	30796	32317	28557	33441	27277	55256	56782	61084	23770	27249	31869	21720	19644	24947		Chromosome	629268	631247	+
SPSF3K_00631	1.76569	2.69478e-255	0.264018	5.37754e-07	0.146887	0.00605607		13.3758	13.3794	13.2822	14.5745	14.6434	14.5401	14.7105	14.7132	14.7562	15.0933	15.1252	15.1169	14.7946	14.9324	14.8207	14.7903	14.9429	14.8837		15547	14379	12677	32804	21187	23354	25871	31878	26294	31638	32813	35603	23377	28622	31467	21437	22144	27396		Chromosome	631315	632814	+
SPSF3K_00632	1.40173	6.41036e-156	0.418055	2.86189e-15	0.240092	7.10076e-06		12.4088	12.3966	12.3953	13.5483	13.5209	13.5227	13.7772	13.7577	13.8127	13.8431	13.7571	13.8025	13.9034	14.0393	13.899	13.939	14.123	14.0004		7951	7273	6853	16104	9729	11535	13546	16436	13670	13299	12710	14313	12602	15410	16609	11881	12543	14850		Chromosome	632814	633740	+
SPSF3K_00633	1.35062	7.61317e-131	0.448829	1.0219e-15	0.215187	0.000149451		13.2383	13.2018	13.1686	14.2839	14.3564	14.2403	14.5567	14.5186	14.6362	14.55	14.5433	14.567	14.6976	14.8388	14.6876	14.7026	14.8497	14.8031		14134	12713	11716	26818	17364	18972	23255	27855	24194	21710	21921	24317	21856	26823	28693	20173	20758	25907		Chromosome	633749	634819	+
SPSF3K_00634	1.28026	9.52657e-151	0.525053	1.08116e-26	0.274684	2.98998e-08		13.004	13.1231	12.9411	14.0717	14.1092	14.0431	14.3666	14.3476	14.4008	14.2787	14.2832	14.3507	14.5987	14.6422	14.5575	14.6112	14.6338	14.6927		12014	12038	10006	23150	14629	16547	20383	24742	20551	17987	18304	20931	20407	23405	26218	18935	17873	23998		Chromosome	634812	635756	+
SPSF3K_00641	0.218466	0.392419	-0.53623	0.27551	-0.820209	0.131569		5.57711	5.74509	5.63113	3.69194	3.77209	3.92781	3.73608	3.53383	4.05553	5.80538	5.99768	5.75218	4.11864	3.39972	2.54573	2.99362	3.4739	3.25043		64	67	58	12	8	11	9	9	12	47	55	50	11	6	2	3	5	5		Chromosome	642098	642577	+
SPSF3K_00642	2.3937	8.32803e-189	0.614028	1.5687e-13	-0.0708382	0.422198		10.9734	11.0905	11.1426	11.6797	11.7416	11.4662	12.1472	12.0726	12.0732	13.5387	13.3967	13.4465	12.1705	12.3723	12.19	11.9336	12.119	12.0236		2936	2938	2873	4406	2832	2770	4374	5108	4091	10768	9899	11182	3789	4850	5077	2957	3125	3770		Chromosome	642691	643218	+
SPSF3K_00643	1.92204	7.59986e-158	0.615234	3.15549e-17	-0.0783978	0.308481		12.9174	12.9129	12.8641	13.0804	13.2992	12.9806	13.6944	13.6181	13.6688	14.8212	14.8431	14.7949	13.6958	13.8239	13.6991	13.526	13.672	13.5449		11314	10405	9486	11642	8343	7921	12790	14920	12372	26200	26985	28479	10913	13272	14459	8923	9175	10829		Chromosome	643218	644336	+
SPSF3K_00644	1.75974	2.41769e-174	0.689554	1.69447e-26	0.363231	2.60349e-08		10.6307	10.5034	10.5766	10.6788	10.7972	10.644	11.0104	10.9287	11.0536	12.3269	12.3762	12.281	11.3324	11.5082	11.337	11.3895	11.362	11.3296		2314	1954	1939	2199	1470	1565	1987	2309	2016	4647	4878	4983	2118	2663	2809	2027	1848	2329		Chromosome	644364	644675	+
SPSF3K_00645	1.914	0	0.908627	6.04583e-85	0.290879	5.58969e-10		12.3413	12.4365	12.3264	12.6767	12.7984	12.6321	13.3203	13.2672	13.2983	14.3014	14.2603	14.2842	13.6315	13.6333	13.5693	13.5832	13.5972	13.578		7587	7477	6533	8799	5895	6220	9868	11698	9569	18273	18016	19988	10437	11629	13215	9284	8711	11080		Chromosome	644702	645334	+
SPSF3K_00646	1.77513	8.18611e-235	0.894882	5.94491e-60	0.299269	6.07391e-08		11.7789	11.8437	11.8123	12.1619	12.3131	12.1242	12.8805	12.7792	12.8125	13.6403	13.58	13.5354	13.1007	13.1436	13.0403	13.1001	13.1571	13.1133		5136	4956	4573	6157	4210	4373	7274	8339	6832	11554	11241	11893	7223	8281	9157	6641	6420	8028		Chromosome	645331	645921	+
SPSF3K_00647	1.78234	1.0872e-153	0.926822	4.52272e-42	0.346838	4.7114e-07		11.6341	11.629	11.6419	11.9201	12.1378	11.847	12.645	12.5395	12.625	13.4526	13.4143	13.3805	12.853	12.9789	12.8606	12.9033	13.0094	12.9366		4645	4270	4063	5206	3728	3608	6178	7062	5999	10144	10021	10682	6083	7387	8084	5794	5795	7102		Chromosome	645924	646430	+
SPSF3K_00648	1.78551	5.66855e-186	0.960235	7.02769e-54	0.472022	3.33103e-14		11.4141	11.2982	11.3028	11.6352	11.7758	11.5613	12.2773	12.1979	12.2223	13.1006	13.1815	13.087	12.5379	12.6846	12.6285	12.7089	12.7435	12.6604		3987	3394	3211	4272	2900	2959	4787	5572	4537	7947	8527	8715	4889	6023	6882	5063	4819	5864		Chromosome	646448	646801	+
SPSF3K_00649	0.547996	6.09575e-15	0.82742	2.75891e-30	0.781722	3.80497e-27		10.7368	10.9261	10.783	10.3971	10.3878	10.2916	10.3685	10.4872	10.5851	11.3315	11.3335	11.4254	11.1568	11.2706	11.1259	11.1983	11.3072	11.2811		2491	2621	2238	1808	1106	1225	1272	1699	1456	2329	2366	2752	1875	2258	2426	1775	1779	2252		Chromosome	646844	647584	+
SPSF3K_00650	0.363019	1.42164e-07	0.777476	1.07065e-28	0.789411	1.90805e-29		11.6979	11.6791	11.7084	11.1592	11.2796	11.1039	11.1945	11.2766	11.2866	12.0407	12.0325	12.0991	11.931	12.0338	11.907	11.9199	12.191	12.0024		4855	4421	4255	3070	2055	2154	2258	2940	2370	3810	3843	4392	3209	3835	4172	2929	3285	3715		Chromosome	647598	648692	+
SPSF3K_00651	0.304031	3.01292e-08	0.924613	2.89961e-58	0.863661	1.42168e-51		10.7315	10.6443	10.6111	10.0294	10.137	10.0396	10.2134	10.276	10.2532	10.9305	11.0093	10.9607	10.9763	11.0083	10.9812	11.0551	11.2023	11.0715		2482	2155	1986	1400	929	1028	1142	1467	1156	1763	1889	1993	1654	1882	2194	1607	1654	1947		Chromosome	648749	649441	+
SPSF3K_00652	-1.47621	1.35342e-104	-0.356144	8.10611e-07	0.276972	0.000183267		11.0254	10.9239	10.8764	9.83756	10.0294	9.90945	9.50006	9.54181	9.62971	9.47379	9.47989	9.4647	9.61768	9.5738	9.51803	9.83693	9.89572	9.7705		3044	2617	2388	1225	862	939	695	880	749	640	652	704	643	694	793	689	667	788		Chromosome	649523	650359	+
SPSF3K_00653	-0.485832	1.62256e-07	-0.586213	3.08451e-10	-1.11074	2.82057e-33		13.7966	13.6775	13.794	14.1135	14.452	14.1154	14.9118	14.7737	14.8408	13.3251	13.2452	13.2425	13.6788	13.5372	13.7263	13.8326	13.6002	13.7553		20815	17680	18077	23831	18554	17398	29745	33244	27881	9286	8912	9707	10785	10879	14735	11036	8729	12530		Chromosome	650533	651249	+
SPSF3K_00654	-1.16919	4.27687e-114	-0.706343	3.22611e-37	-0.15943	0.00834597		11.6232	11.6703	11.6179	10.7756	10.8472	10.8024	10.2008	10.2433	10.1621	10.4321	10.4824	10.4949	10.1678	9.98643	10.1473	10.0022	10.0604	10.069		4610	4394	3996	2352	1522	1747	1132	1434	1085	1247	1310	1442	943	925	1229	773	748	970		Chromosome	651400	652227	+
SPSF3K_00655	0.593363	1.19937e-06	0.63594	4.46084e-05	0.84345	1.60902e-06		7.27648	7.39627	7.24488	6.08646	6.4683	6.50292	5.88056	5.83479	5.90143	7.916	7.88907	7.86131	7.06681	7.04224	6.75363	6.68814	6.75247	6.57854		221	222	188	86	70	85	53	63	53	215	214	229	107	117	113	75	73	83		Chromosome	652387	653232	+
SPSF3K_00656	-0.946831	1.45485e-20	0.592404	3.03782e-08	1.04982	4.18515e-22		10.0263	10.1905	10.1467	8.90444	8.80492	8.97074	8.42998	8.57843	8.61584	9.23547	9.11931	9.18445	9.70642	9.30897	9.41686	9.68771	9.41443	9.63693		1520	1572	1438	639	367	488	329	449	369	542	507	579	684	577	739	621	477	718		Chromosome	653303	654676	+
SPSF3K_00657	-1.13037	3.07904e-46	0.410207	5.00847e-07	0.999848	2.06852e-34		11.1473	11.2166	11.2287	10.2595	10.0962	10.256	9.77548	9.90338	9.82981	10.1219	9.95859	10.1238	10.6624	10.5204	10.6631	10.9239	10.6652	10.8981		3313	3207	3050	1643	903	1195	842	1132	861	1005	910	1114	1330	1341	1759	1467	1139	1726		Chromosome	654669	655733	+
SPSF3K_00658	-1.02122	1.37995e-40	0.463002	3.2527e-09	1.01679	1.08378e-38		10.5967	10.676	10.7313	9.89728	9.86162	9.83085	9.57057	9.61028	9.6916	9.57547	9.6577	9.71477	10.3655	10.2276	10.3782	10.7365	10.4693	10.6893		2260	2203	2159	1277	767	889	730	923	782	687	738	838	1082	1094	1443	1288	994	1493		Chromosome	655734	656426	+
SPSF3K_00659	-0.349664	1.48986e-07	0.147944	0.0327422	0.204104	0.00276322		11.7032	11.6056	11.619	11.2845	11.5091	11.2578	11.5619	11.6451	11.6083	11.2283	11.3613	11.29	11.5184	11.4886	11.4952	11.876	11.787	11.7642		4873	4201	3999	3349	2410	2397	2914	3797	2963	2168	2412	2505	2410	2627	3135	2841	2482	3149		Chromosome	656525	657199	-
SPSF3K_00660	0.0459639	0.390108	0.156725	0.00318819	0.114042	0.0325878		12.4036	12.3416	12.4127	12.2575	12.4011	12.2173	12.5251	12.576	12.5383	12.3781	12.467	12.4498	12.4229	12.449	12.4759	12.7089	12.6113	12.6601		7922	7001	6936	6579	4475	4665	5685	7243	5649	4815	5195	5602	4514	5115	6191	5063	4397	5863		Chromosome	657210	658586	-
SPSF3K_00661	0.192017	0.0340297	0.560171	1.1323e-09	0.562145	1.49454e-09		10.9285	10.8643	10.8484	10.0679	10.2685	10.1038	9.99058	10.0366	10.104	11.0022	11.1659	11.0449	10.7668	10.5886	10.755	10.7827	10.4026	10.6019		2846	2511	2342	1438	1018	1075	978	1242	1042	1853	2106	2113	1430	1406	1875	1330	949	1405		Chromosome	658671	659384	-
SPSF3K_00662	-0.561213	1.20883e-14	-1.52394	1.83304e-84	-0.862209	4.85076e-24		11.526	11.4591	11.2793	10.8789	10.9868	10.9716	9.81252	9.8713	9.90932	10.7718	10.8901	10.9286	9.48203	9.42814	9.37351	9.09931	8.95027	8.97036		4309	3795	3159	2527	1677	1965	864	1107	910	1579	1739	1949	585	627	717	412	345	451		Chromosome	659528	660085	+
SPSF3K_00663	-0.386273	9.92225e-12	-1.20884	1.67371e-97	-1.01337	1.63702e-66		12.6756	12.5842	12.6085	12.5922	12.7869	12.6216	12.2764	12.3029	12.3336	12.2793	12.1656	12.2645	11.4341	11.4765	11.4706	11.3418	11.2376	11.2945		9567	8284	7945	8298	5848	6175	4784	5993	4901	4496	4215	4926	2273	2605	3082	1961	1695	2273		Chromosome	660117	661013	+
SPSF3K_00664	-0.368542	4.2696e-09	-1.62602	7.37069e-125	-1.65189	1.79347e-112		11.3468	11.1085	11.2633	11.0184	11.0839	11.0871	10.6795	10.6862	10.7573	10.8773	10.8843	10.8644	9.41681	9.50389	9.40516	9.0783	9.0886	9.02638		3805	2975	3124	2784	1794	2129	1579	1951	1641	1699	1732	1864	559	661	733	406	380	469		Chromosome	661139	661672	+
SPSF3K_00665	-0.581385	1.6508e-50	-1.1843	2.29663e-190	-0.727743	1.33221e-68		13.3306	13.2997	13.2888	13.1266	13.1027	13.133	12.5226	12.5249	12.5452	12.7583	12.6742	12.7423	11.9225	11.9895	11.9001	11.8535	11.7302	11.8225		15068	13606	12735	12021	7280	8804	5675	6991	5676	6268	5998	6862	3190	3719	4152	2797	2386	3279		Chromosome	661890	662576	+
SPSF3K_00666	-0.496977	5.48523e-05	-0.727681	7.58558e-09	-0.434044	0.000765036		10.0413	10.024	9.85275	9.90737	9.4874	10.0142	9.54478	9.61493	9.58889	9.2746	9.60015	9.54591	8.95509	9.15439	9.17438	9.25095	9.05041	9.1464		1536	1400	1172	1286	591	1010	717	926	728	557	709	745	405	518	624	458	370	510		Chromosome	662578	663054	+
SPSF3K_00667	-0.346729	4.88543e-12	-0.511358	6.92177e-24	-0.241222	3.11452e-06		12.8343	12.9042	12.8726	12.818	12.8653	12.8218	12.6198	12.6435	12.6688	12.4782	12.539	12.5536	12.3576	12.2184	12.3893	12.4257	12.329	12.4501		10680	10342	9542	9705	6175	7095	6071	7590	6184	5161	5461	6020	4314	4359	5830	4160	3615	5068		Chromosome	663087	664085	+
SPSF3K_00668	-0.417218	1.28134e-17	0.0465262	0.372015	0.0613865	0.242384		12.1766	12.1569	12.1625	12.1587	12.2094	12.2096	11.8994	11.9058	11.8736	11.7706	11.7422	11.7331	12.2902	12.1782	12.2462	12.0439	11.8445	11.9662		6768	6159	5831	6143	3918	4640	3683	4550	3562	3159	3142	3407	4117	4239	5279	3192	2583	3623		Chromosome	664224	664718	+
SPSF3K_00669	-0.259134	2.89061e-10	0.636706	9.93372e-56	0.644784	1.25316e-56		12.9155	12.8683	12.8612	12.8883	12.9941	12.9743	12.9277	12.9076	12.9625	12.6005	12.649	12.6191	13.5598	13.5817	13.6226	13.6223	13.5256	13.5813		11299	10088	9467	10190	6752	7886	7516	9116	7581	5618	5894	6300	9931	11220	13712	9539	8289	11106		Chromosome	664702	665886	+
SPSF3K_00670	-0.357322	7.00591e-21	0.857161	3.30918e-116	0.892947	3.27779e-125		12.6211	12.6318	12.672	12.5164	12.5688	12.5892	12.601	12.5458	12.5686	12.3229	12.2816	12.2492	13.4352	13.3843	13.4234	13.5116	13.431	13.4488		9212	8562	8303	7873	5027	6038	5992	7093	5769	4634	4568	4874	9109	9785	11943	8834	7763	10131		Chromosome	665887	666789	+
SPSF3K_00671	-0.0809601	0.204772	0.881197	1.38799e-46	0.883374	9.44251e-47		14.0772	13.9749	14.0675	14.0014	14.2354	14.0335	14.3189	14.1872	14.2791	13.9373	13.9881	13.9532	14.9376	14.9657	15.0191	15.1651	15.1056	15.1662		25286	21729	21851	22049	15967	16438	19721	22138	18888	14196	14917	15889	25812	29290	36107	27798	24788	33322		Chromosome	666828	668138	+
SPSF3K_00672	0.289003	8.13515e-11	0.885591	1.20456e-89	0.450008	3.64475e-24		13.5223	13.5445	13.4103	13.6389	13.7402	13.6279	14.0489	14.0106	14.0608	13.7476	13.7869	13.8123	14.5658	14.5791	14.5193	14.4796	14.4978	14.4928		17210	16123	13854	17148	11327	12408	16354	19586	16236	12447	12975	14410	19948	22403	25533	17283	16265	20893		Chromosome	668379	671474	+
SPSF3K_00673	0.0494218	0.290657	0.514943	4.25665e-30	0.347455	2.1804e-14		12.9813	13.0656	13.0234	12.8835	12.885	12.9764	13.1058	13.0899	13.0506	13.1024	13.0646	13.0522	13.4832	13.3726	13.4332	13.4861	13.384	13.4169		11826	11567	10594	10156	6260	7898	8504	10344	8059	7957	7863	8507	9417	9706	12025	8679	7514	9909		Chromosome	671580	672191	+
SPSF3K_00674	-0.185662	1.59988e-09	0.784641	4.47946e-144	0.782165	1.17242e-143		14.2009	14.1269	14.1951	13.7255	13.72	13.7471	13.916	13.8672	13.8891	14.0228	13.9676	13.9765	14.5402	14.4975	14.5083	14.6867	14.6559	14.6754		27550	24145	23873	18209	11169	13477	14914	17733	14414	15063	14707	16148	19596	21172	25340	19952	18149	23712		Chromosome	672218	673549	+
SPSF3K_00675	-0.776115	3.74383e-56	0.575103	1.37366e-29	0.713689	9.91646e-44		11.2841	11.3799	11.3193	10.5184	10.4161	10.4661	10.4909	10.3972	10.3553	10.5431	10.5719	10.5459	11.0567	11.046	11.0308	11.1131	11.1013	11.1639		3643	3592	3248	1967	1128	1383	1385	1596	1241	1347	1394	1494	1749	1932	2271	1673	1542	2076		Chromosome	673594	674076	+
SPSF3K_00676	-2.12295	2.47141e-79	-0.131971	0.271953	0.497379	1.60982e-05		14.693	14.7022	14.7558	13.519	13.3197	13.5643	12.9745	12.8885	12.8374	12.6211	12.5589	12.6044	13.4901	13.0372	13.4498	13.5773	13.1943	13.398		38751	35978	35214	15780	8462	11873	7764	8996	6951	5699	5537	6236	9462	7692	12164	9246	6588	9780		Chromosome	674191	676068	+
SPSF3K_00677	-2.34678	1.11409e-117	-0.181895	0.0897777	0.189818	0.0799197		12.6261	12.7183	12.7457	11.1765	10.953	11.2354	10.6639	10.6488	10.4796	10.3207	10.3236	10.416	11.0755	10.674	11.0541	10.8285	10.6977	10.8367		9244	9091	8738	3107	1638	2360	1562	1901	1353	1154	1173	1365	1772	1492	2308	1373	1165	1654		Chromosome	676137	676619	+
SPSF3K_00678	-0.607566	1.86008e-56	-1.63608	0	-1.41056	1.44496e-240		12.623	12.5739	12.6023	12.6837	12.7612	12.767	12.2737	12.2759	12.3206	11.9875	11.9578	12.0315	11.1352	11.0835	11.0905	10.8729	10.9013	10.8711		9224	8225	7911	8842	5745	6830	4775	5882	4857	3672	3649	4191	1847	1983	2367	1416	1342	1694		Chromosome	676697	677629	-
SPSF3K_00679	0.180413	0.0692113	-0.231367	0.0372344	-0.127608	0.286211		8.32693	8.4045	8.59159	8.1777	8.22833	8.13133	7.87049	7.96091	8.05544	8.74965	8.51397	8.5933	7.91311	8.04426	7.89214	7.87007	7.89881	7.75377		464	452	486	384	245	271	222	291	249	386	332	383	195	238	254	174	165	192		Chromosome	677712	677990	-
SPSF3K_00680	-0.275338	0.00018535	-0.243585	0.000857208	-0.169873	0.0214533		11.2801	11.2867	11.3591	12.2092	12.3878	12.1829	12.2967	12.2889	12.3065	11.0382	11.0169	11.0469	12.0371	11.8938	12.1157	12.2148	12.0093	12.1501		3633	3367	3339	6362	4434	4555	4852	5935	4810	1900	1899	2116	3454	3480	4822	3594	2896	4116		Chromosome	678103	678846	+
SPSF3K_00681	-0.184819	0.0182114	-0.17545	0.0269856	-0.0384084	0.645513		12.2406	12.1583	12.1424	12.4942	12.573	12.518	12.4832	12.5225	12.5581	11.9351	12.0676	11.9836	12.4107	12.2101	12.4286	12.6062	12.313	12.514		7075	6165	5750	7753	5042	5747	5522	6979	5727	3541	3938	4054	4476	4334	5991	4715	3575	5298		Chromosome	678886	679401	+
SPSF3K_00682	-0.551605	1.75451e-26	-0.0143728	0.80068	0.147871	0.00519686		12.2349	12.1539	12.2013	12.2966	12.1868	12.3274	12.3197	12.3427	12.3867	11.6832	11.5839	11.6691	12.2701	12.2326	12.2708	12.5706	12.4291	12.4893		7047	6146	5990	6760	3857	5035	4930	6161	5085	2973	2815	3259	4060	4402	5370	4600	3875	5208		Chromosome	679410	680099	+
SPSF3K_00683	-1.4746	1.31113e-77	0.0465592	0.607449	0.450205	2.47377e-07		10.8581	10.8701	10.8962	9.46958	9.29278	9.59246	9.12497	9.02589	9.1552	9.33261	9.41232	9.46673	9.59745	9.36501	9.54669	9.61176	9.46175	9.5652		2710	2521	2421	948	516	753	535	614	538	580	622	705	634	600	809	589	493	683		Chromosome	680203	681441	+
SPSF3K_00684	-0.116126	0.222759	-0.712683	2.05016e-14	-0.252682	0.00928279		11.2289	11.1372	11.2442	11.4616	11.4654	11.4035	10.8324	10.7714	10.849	11.1526	11.032	11.0779	10.8365	10.57	10.7778	10.8032	10.395	10.4656		3506	3035	3083	3787	2338	2652	1756	2070	1749	2057	1919	2162	1501	1388	1905	1349	944	1278		Chromosome	681546	681788	+
SPSF3K_00685	0.647432	3.0531e-68	-0.252484	2.24703e-11	-0.51899	7.32182e-42		12.0692	12.0776	12.09	12.6737	12.7234	12.6682	12.6659	12.6646	12.6683	12.7142	12.7049	12.7574	12.4042	12.432	12.4687	12.2196	12.1153	12.1064		6282	5829	5545	8781	5596	6378	6268	7702	6182	6079	6127	6934	4456	5055	6160	3606	3117	3993		Chromosome	681970	682764	+
SPSF3K_00686	0.79031	7.24842e-60	0.0148323	0.784015	-0.381736	1.09455e-14		12.4598	12.5085	12.4265	12.9768	13.146	13.0027	13.1555	13.1717	13.1577	13.2011	13.2783	13.2846	13.0834	13.0669	13.0227	12.8209	12.7657	12.7532		8237	7860	7003	10835	7502	8043	8802	10948	8680	8521	9119	9995	7137	7852	9046	5472	4894	6254		Chromosome	682761	683759	+
SPSF3K_00687	0.807096	3.97318e-42	0.192494	0.00161254	-0.0620125	0.327751		11.6581	11.8135	11.5873	12.2915	12.376	12.274	12.4456	12.4933	12.4303	12.4302	12.5139	12.5408	12.5195	12.4774	12.5218	12.4072	12.3322	12.4418		4723	4853	3912	6736	4398	4852	5380	6839	5241	4992	5367	5967	4827	5217	6391	4107	3623	5039		Chromosome	683738	684259	+
SPSF3K_00688	0.551856	4.71756e-30	0.34376	1.47692e-12	0.0615934	0.231017		10.9169	10.8905	10.8564	11.3101	11.2548	11.3632	11.4658	11.4461	11.4987	11.3566	11.4908	11.4662	11.7096	11.6116	11.6411	11.5341	11.5262	11.5339		2823	2557	2355	3409	2020	2579	2726	3307	2746	2370	2639	2831	2752	2861	3469	2241	2071	2684		Chromosome	684256	684723	+
SPSF3K_00689	0.470893	7.09222e-22	0.233842	2.19591e-06	0.0564568	0.275672		11.6505	11.7401	11.6999	12.284	12.1543	12.2911	12.3191	12.2806	12.3681	12.188	12.1425	12.1717	12.4799	12.445	12.5116	12.4346	12.3676	12.3343		4698	4612	4230	6701	3771	4910	4928	5901	5020	4220	4148	4619	4696	5101	6346	4186	3713	4677		Chromosome	684680	685462	+
SPSF3K_00690	0.695001	8.2869e-42	0.221732	2.1585e-05	-0.0797349	0.139789		12.0598	12.1912	12.0505	12.7088	12.8224	12.7334	12.8797	12.9198	12.9412	12.7255	12.7987	12.8613	12.9867	12.9789	12.9645	12.8714	12.8012	12.8287		6241	6307	5395	8997	5994	6673	7270	9193	7470	6127	6539	7452	6674	7387	8688	5667	5016	6590		Chromosome	685462	686166	+
SPSF3K_00691	0.624069	3.65927e-44	0.298469	3.14892e-11	-0.0340239	0.479572		11.4003	11.4226	11.3457	11.8533	11.9132	11.968	12.0666	12.1184	12.1004	11.9772	12.0384	12.0236	12.2747	12.1683	12.1848	12.0711	12.0409	12.0717		3949	3700	3308	4970	3190	3924	4136	5273	4169	3646	3859	4168	4073	4210	5059	3253	2960	3898		Chromosome	686166	686717	+
SPSF3K_00692	0.535885	1.3793e-21	0.145648	0.0123155	-0.172014	0.00309321		11.8445	11.825	11.9426	12.2292	12.1917	12.282	12.406	12.4186	12.4327	12.4133	12.4136	12.3937	12.3502	12.4557	12.3328	12.163	12.3609	12.2122		5375	4892	5006	6451	3870	4879	5234	6494	5250	4934	5006	5388	4292	5139	5606	3467	3696	4297		Chromosome	686752	687477	+
SPSF3K_00693	0.816307	7.56821e-15	-0.429991	6.69177e-05	-0.84381	3.07125e-15		10.8781	10.7554	10.8205	11.308	11.36	11.3236	11.5942	11.4928	11.536	11.6359	11.6187	11.6468	10.7093	11.1757	10.7733	10.6214	10.8916	10.5666		2748	2328	2297	3404	2173	2509	2980	3416	2818	2877	2884	3209	1374	2114	1899	1189	1333	1371		Chromosome	687474	687713	+
SPSF3K_00694	-2.09884	1.43953e-63	-0.858682	4.46191e-11	-0.547579	5.01884e-05		11.2272	11.1272	11.2766	9.6947	9.51861	9.75964	9.22078	9.18679	9.1842	9.0939	9.20965	9.05509	8.97614	8.4433	8.94868	8.86179	8.35868	8.69113		3502	3014	3153	1109	604	846	572	687	549	491	540	529	411	315	533	349	228	371		Chromosome	687902	688447	+
SPSF3K_00695	0.140589	0.428694	0.453711	0.0103258	0.226314	0.211815		11.4152	11.5553	11.6769	10.5877	9.98538	10.6704	10.3399	10.6766	10.4375	11.7546	11.6032	11.7182	10.8346	11.1123	10.7224	10.5082	11.0412	10.5423		3990	4057	4163	2064	836	1594	1247	1938	1314	3124	2853	3372	1499	2023	1833	1099	1479	1348		Chromosome	688785	689348	+
SPSF3K_00696	-0.275544	0.0520122	0.506708	0.000378952	0.654231	4.01114e-06		12.1775	12.093	12.3526	11.1797	10.682	11.2213	10.7066	10.988	10.9667	11.9319	11.9649	11.9122	11.4072	11.7364	11.4998	11.4501	11.7618	11.4002		6772	5892	6653	3114	1357	2337	1609	2406	1898	3533	3667	3858	2231	3120	3145	2114	2439	2446		Chromosome	689349	689999	+
SPSF3K_00697	-1.07994	0.000831156	-0.401129	0.291332	0.093813	0.824624		5.28002	5.64185	5.56084	4.39942	4.68591	4.97901	4.12678	4.547	4.14406	4.43803	4.91346	4.24562	4.01398	4.49632	4.48481	3.57645	4.39685	4.82133		51	62	55	23	18	27	13	23	13	16	24	15	10	17	20	6	12	22		Chromosome	690507	690713	-
SPSF3K_00698	-1.94305	1.90567e-63	-1.27244	3.82294e-30	-1.38458	8.88727e-34		10.4655	10.5891	10.3514	10.8846	10.8956	10.9375	10.5863	10.7248	10.5742	8.32174	8.68786	8.58582	9.79791	9.3674	9.71398	9.32119	9.08482	9.33072		2063	2074	1658	2537	1574	1919	1480	2004	1445	286	375	381	729	601	909	481	379	580		Chromosome	691044	691334	-
SPSF3K_00699	-1.84869	6.43294e-42	-1.37482	2.82604e-24	-1.30015	8.29234e-21		10.7088	11.0697	10.8496	11.1332	11.1149	11.2052	10.5084	10.4494	10.3771	9.08512	8.82236	9.19431	9.94927	9.51039	9.84813	9.28191	8.82919	9.29062		2443	2896	2344	3015	1833	2311	1402	1655	1260	488	412	583	810	664	998	468	317	564		Chromosome	691354	691635	-
SPSF3K_00700	-2.21834	8.17398e-75	-1.51399	4.93014e-38	-1.08526	2.09661e-16		9.5421	9.48664	9.59145	9.42032	9.15286	9.48978	8.43431	8.41713	8.34411	7.23775	7.19637	7.57457	8.05175	7.64045	7.88655	7.30946	7.36375	7.32794		1085	963	977	916	468	701	330	401	305	133	131	187	215	179	253	117	113	142		Chromosome	691616	691726	-
SPSF3K_00701	-2.07965	1.12305e-23	-0.824476	0.000306003	-0.847652	0.00114175		6.9654	7.23536	7.22986	6.19295	5.80563	5.93347	5.8289	5.62915	5.62205	5.17144	5.3197	5.08488	5.38138	5.15695	5.21346	5.15856	4.39685	5.07849		177	198	186	93	43	56	51	54	43	29	33	30	31	29	36	24	12	27		Chromosome	695330	695620	-
SPSF3K_00702	-1.50072	3.02089e-09	-1.15553	9.67716e-05	-0.889297	0.00294022		6.35598	6.4908	6.09621	5.6891	5.45469	5.4521	5.29383	5.50083	5.76849	4.57806	5.35851	4.80485	4.82332	4.42475	4.36117	4.3117	5.01986	4.82133		114	116	82	64	33	39	34	49	48	18	34	24	20	16	18	12	20	22		Chromosome	695622	696035	-
SPSF3K_00703	-1.61204	2.6813e-07	-1.18597	0.00164696	-1.26678	0.00116916		5.97212	5.57616	5.65381	4.97795	4.75206	4.88255	4.43391	5.0655	5.27526	4.28292	4.26653	4.45704	3.33312	3.8995	4.29513	3.72802	3.80274	4.19715		86	59	59	37	19	25	17	35	33	14	14	18	5	10	17	7	7	13		Chromosome	696430	696708	-
SPSF3K_00704	-1.3048	1.39261e-11	-1.13701	5.14973e-07	-1.04424	1.4306e-05		6.90086	6.79984	6.61859	6.10216	6.13804	6.19682	5.95474	6.17472	5.95135	5.8336	5.35851	5.42361	4.88397	5.06579	5.28325	5.04764	4.81645	5.29666		169	145	120	87	55	68	56	81	55	48	34	39	21	27	38	22	17	32		Chromosome	696726	697019	-
SPSF3K_00705	-1.50532	1.66532e-23	-0.995564	9.10716e-09	-0.747543	4.15367e-05		7.67415	7.63542	7.65788	6.95965	6.72043	6.75531	6.66386	6.73851	6.54609	6.11229	6.11567	6.35477	5.84512	6.09693	5.6953	6.18431	5.99393	5.65359		293	263	252	162	84	102	94	122	85	59	60	78	44	59	52	52	42	42		Chromosome	697034	697675	-
SPSF3K_00706	-1.41913	1.91522e-38	-0.656473	6.61418e-08	-0.364702	0.00353209		8.63537	8.62896	8.70727	7.81289	7.78258	7.75584	7.83165	7.6215	7.65705	7.20572	7.09659	7.44835	7.16783	6.99361	7.24834	7.20995	7.40065	7.41446		576	529	527	297	179	208	216	229	188	130	122	171	115	113	161	109	116	151		Chromosome	698062	698982	-
SPSF3K_00707	-1.47326	9.67747e-05	-1.15872	0.00808475	0.0104558	0.982937		5.5352	5.48365	5.26916	4.63354	4.00697	5.23486	3.94462	4.49404	4.05553	4.10911	4.18249	4.24562	4.30761	3.54181	3.50541	3.57645	4.74173	4.10765		62	55	44	28	10	33	11	22	12	12	13	15	13	7	8	6	16	12		Chromosome	698936	699118	-
SPSF3K_00708	-1.94559	2.98757e-57	-0.722477	5.77234e-09	-0.0959677	0.470762		8.87682	8.99009	8.98286	8.1777	8.0226	8.18793	7.8382	7.90623	7.77264	7.02172	7.02601	7.06325	7.30723	7.35298	7.58182	7.9023	7.37615	7.88076		682	681	639	384	212	282	217	280	204	114	116	130	127	146	204	178	114	210		Chromosome	699431	701008	-
SPSF3K_00709	-2.23456	3.14798e-64	-0.792758	6.63063e-10	-0.0588278	0.672976		8.69369	8.81131	8.77351	8.09772	7.85962	7.97637	7.42503	7.8755	7.5477	6.42209	6.65713	6.62655	7.16783	7.25321	7.21301	7.52146	7.56135	7.64665		600	601	552	363	189	243	162	274	174	74	89	95	115	136	157	136	130	178		Chromosome	701050	701916	-
SPSF3K_00710	-2.6929	7.84409e-16	-0.584776	0.0775545	0.0154678	0.965788		6.35598	6.31403	6.52324	5.41512	5.19413	4.88255	4.62776	5.29952	4.97087	4.43803	4.09326	3.45757	4.30761	4.62961	4.9812	5.15856	4.29601	5.3366		114	102	112	52	27	25	20	42	26	16	12	7	13	19	30	24	11	33		Chromosome	701921	702184	-
SPSF3K_00711	-2.87407	4.24703e-10	-0.970352	0.060856	-0.312678	0.533693		5.3299	5.68404	5.71981	4.58966	3.4914	3.604	4.2885	4.12759	3.63443	2.87071	3.53894	3.45757	3.33312	3.54181	3.25053	3.72802	3.64767	4.01224		53	64	62	27	6	8	15	16	8	3	7	7	5	7	6	7	6	11		Chromosome	702196	702390	-
SPSF3K_00712	-2.21652	5.24493e-18	-0.843426	0.000843335	-0.670428	0.0177689		6.4716	6.4547	6.67513	5.86507	5.77414	5.67006	5.43872	5.6535	5.10925	4.10911	4.80523	4.58253	4.82332	5.32363	4.84935	4.7964	5.01986	4.7041		124	113	125	73	42	46	38	55	29	12	22	20	20	33	27	18	20	20		Chromosome	702383	702667	-
SPSF3K_00713	1.59359	1.67345e-16	0.549902	0.0516228	-0.101983	0.724327		6.12121	5.64185	6.02838	4.79683	4.87591	4.77916	5.77532	5.10134	4.97087	7.58351	7.57157	7.25454	5.20244	5.32363	5.34982	5.31042	5.30577	5.07849		96	62	78	32	21	23	49	36	26	170	171	149	27	33	40	27	25	27		Chromosome	702919	703212	-
SPSF3K_00714	1.17493	4.38673e-06	0.225978	0.544084	0.00840146	0.982937		5.0314	5.1641	5.23947	4.23823	4.38602	4.4154	4.68699	4.59808	4.14406	6.01706	6.50975	6.10577	4.30761	4.42475	4.75425	3.99042	5.1411	4.19715		42	43	43	20	14	17	21	24	13	55	80	65	13	16	25	9	22	13		Chromosome	703249	703428	-
SPSF3K_00715	-1.16284	1.28117e-05	-0.809911	0.0137469	-0.258379	0.442928		6.39165	6.77077	6.40786	5.04448	5.19413	5.67006	4.85135	5.55353	5.06459	5.48786	5.3197	5.52089	3.90113	5.20046	4.42431	4.7964	5.01986	5.07849		117	142	103	39	27	46	24	51	28	37	33	42	9	30	19	18	20	27		Chromosome	703477	704079	-
SPSF3K_00716	-0.971244	0.0148298	-1.01045	0.0555536	-0.378842	0.536354		4.48881	5.30594	5.14654	4.05674	3.89431	4.19211	3.73608	3.72978	3.03726	4.10911	4.09326	4.38995	2.38283	3.54181	3.72194	3.57645	3.04728	3.25043		27	48	40	17	9	14	9	11	4	12	12	17	1	7	10	6	3	5		Chromosome	704134	704319	-
SPSF3K_00717	-0.609575	5.03991e-10	-0.871905	1.50251e-18	-1.20458	1.67545e-32		10.582	10.7842	10.6002	10.8184	10.6401	10.7546	10.5589	10.7804	10.6489	9.91788	10.1422	10.0819	9.96515	9.76343	9.88086	9.62148	9.26903	9.48307		2237	2375	1971	2423	1318	1690	1452	2083	1522	872	1034	1082	819	792	1021	593	431	645		Chromosome	704485	704955	+
SPSF3K_00718	-0.676105	2.90738e-17	-0.665895	1.27248e-16	-0.703599	3.16513e-18		12.4016	12.3804	12.3507	12.6151	12.4339	12.5811	12.4416	12.6046	12.5265	11.6284	11.7237	11.7515	11.9476	11.6971	11.9804	11.879	11.7156	11.8675		7911	7192	6644	8431	4578	6004	5365	7388	5603	2862	3102	3451	3246	3036	4390	2847	2362	3383		Chromosome	705074	706234	+
SPSF3K_00719	-0.620305	5.40865e-21	-0.221802	0.00101019	-0.229727	0.000664674		12.6696	12.7127	12.6691	12.9011	12.7767	12.9003	12.8044	12.9771	12.9131	12.0497	12.0695	12.0729	12.6935	12.5172	12.6996	12.7329	12.5664	12.7061		9527	9056	8286	10281	5807	7492	6900	9566	7326	3834	3943	4313	5446	5363	7230	5148	4262	6053		Chromosome	706314	707300	+
SPSF3K_00720	-0.696139	2.57708e-30	-0.267293	1.3838e-05	-0.10359	0.101239		12.5556	12.4932	12.489	12.8649	12.7814	12.8301	12.8399	12.9338	12.9329	11.8265	11.8142	11.8117	12.5769	12.4374	12.6538	12.8815	12.7086	12.8024		8803	7777	7313	10026	5826	7136	7072	9283	7427	3284	3303	3598	5023	5074	7004	5707	4704	6471		Chromosome	707293	708126	+
SPSF3K_00721	-0.621245	2.71647e-37	-0.475797	7.88323e-23	-0.355742	2.35005e-13		12.4191	12.2759	12.3818	12.7635	12.7044	12.7517	12.828	12.8441	12.8909	11.7304	11.7744	11.7139	12.2388	12.224	12.3282	12.5392	12.4542	12.5017		8008	6689	6789	9345	5523	6758	7014	8723	7214	3072	3213	3362	3973	4376	5588	4501	3943	5253		Chromosome	708123	708908	+
SPSF3K_00722	-0.520829	2.90041e-19	-0.636284	2.80743e-28	-0.629465	1.28651e-27		11.6982	11.8066	11.798	12.1633	12.2476	12.2183	12.3194	12.4073	12.3271	11.2243	11.232	11.2865	11.6541	11.4604	11.6011	11.7631	11.6584	11.7448		4856	4830	4528	6163	4023	4668	4929	6443	4879	2162	2205	2499	2648	2576	3374	2627	2270	3107		Chromosome	708918	709460	+
SPSF3K_00723	-1.45832	4.04586e-51	0.358412	0.000328644	0.460893	3.69934e-06		12.4072	12.3862	12.4307	11.3352	11.3224	11.3441	11.172	11.1762	11.124	10.9998	10.9099	10.944	11.7896	11.4514	11.8072	11.7762	11.3791	11.6681		7942	7221	7023	3469	2117	2545	2223	2742	2117	1850	1763	1970	2909	2560	3893	2651	1870	2946		Chromosome	709623	710957	+
SPSF3K_00724	-0.881514	1.10172e-09	-1.7382	7.58772e-34	-1.57205	8.96236e-28		11.7232	11.6998	11.5792	13.4865	13.7313	13.422	13.3155	13.2838	13.2603	10.6893	10.7996	10.8713	11.9418	11.435	12.0051	11.9189	11.3806	11.7936		4941	4485	3890	15429	11257	10757	9835	11833	9320	1491	1633	1873	3233	2531	4466	2927	1872	3214		Chromosome	711030	711821	+
SPSF3K_00725	-0.251283	2.11845e-05	-0.364808	1.2156e-09	-0.390925	9.2353e-11		12.5822	12.4917	12.4423	12.2399	12.3747	12.2606	12.3147	12.2757	12.2863	12.3091	12.1731	12.281	11.9134	11.8817	11.9847	11.9716	11.8271	11.902		8967	7769	7080	6499	4394	4807	4913	5881	4743	4590	4237	4983	3170	3451	4403	3036	2552	3465		Chromosome	711939	712874	+
SPSF3K_00726	-0.496081	1.35864e-18	0.0429692	0.49014	0.281429	2.04829e-06		11.3804	11.3479	11.2011	10.9021	10.9165	10.8895	10.7164	10.7525	10.7379	10.8671	10.743	10.8386	10.9701	10.906	10.9593	11.0782	10.9745	10.9956		3895	3513	2992	2568	1597	1856	1620	2043	1619	1687	1570	1831	1647	1753	2161	1633	1412	1847		Chromosome	712874	713338	+
SPSF3K_00727	-0.85779	1.92897e-18	-0.038516	0.733122	-0.0741609	0.513577		9.95851	9.86341	9.86738	8.88868	9.10303	8.87683	8.82553	8.97366	8.81438	9.10262	8.95807	9.06856	8.91932	8.81273	9.00914	9.03897	8.63125	8.70264		1450	1252	1184	632	452	457	434	592	424	494	453	534	395	408	556	395	276	374		Chromosome	713379	714038	+
SPSF3K_00728	0.12644	0.172016	0.711223	4.35859e-15	1.04443	5.18442e-31		11.2309	11.0622	11.2353	10.8658	10.8623	10.8252	10.7841	10.913	10.9606	11.2441	11.3761	11.2906	11.4461	11.7625	11.4523	11.8457	12.0413	11.8991		3511	2881	3064	2504	1538	1775	1698	2284	1890	2192	2437	2506	2292	3177	3043	2782	2961	3458		Chromosome	714057	715052	-
SPSF3K_00729	0.00186593	0.983944	0.426549	2.5918e-06	0.854227	1.76521e-21		10.6461	10.5731	10.7366	10.4663	10.4301	10.3649	10.1674	10.4125	10.4232	10.5664	10.7411	10.6526	10.6892	10.996	10.8378	11.1446	11.2687	11.1605		2339	2051	2167	1897	1139	1289	1106	1613	1301	1369	1568	1609	1355	1866	1986	1710	1732	2071		Chromosome	715052	716071	-
SPSF3K_00730	-0.306534	3.57639e-10	-0.533825	7.75698e-28	-0.297426	1.97527e-09		11.758	11.5799	11.6454	11.9956	12.0055	11.9684	11.8825	11.8957	11.921	11.3468	11.3902	11.3347	11.413	11.4804	11.4739	11.5952	11.5747	11.6355		5062	4127	4073	5486	3401	3925	3640	4518	3681	2354	2461	2584	2240	2612	3089	2338	2142	2880		Chromosome	716088	717008	-
SPSF3K_00731	-0.0311363	0.601221	-0.00461608	0.943351	0.211359	0.000610432		11.1668	11.0617	11.2512	10.8356	10.7864	10.839	10.5834	10.6631	10.6193	11.0815	11.1829	11.1257	10.7937	10.8267	10.8283	10.8463	10.7534	10.8939		3358	2880	3098	2452	1459	1792	1477	1920	1491	1958	2131	2235	1457	1659	1973	1390	1211	1721		Chromosome	717033	717815	-
SPSF3K_00732	-1.37741	1.26044e-99	-0.444162	1.63103e-11	-0.576221	2.81265e-18		13.3621	13.3765	13.4501	12.8471	12.9457	12.8404	12.8755	12.8877	12.8905	12.0557	11.9755	12.0281	12.4666	12.2979	12.5281	12.4145	12.2111	12.293		15400	14350	14242	9903	6529	7187	7249	8991	7212	3850	3694	4181	4653	4606	6419	4128	3331	4545		Chromosome	718036	719487	-
SPSF3K_00733	-0.963209	4.65389e-68	0.0898996	0.123451	0.53402	1.81364e-21		12.9764	12.8709	12.9923	12.4171	12.4145	12.4505	12.227	12.1309	12.146	12.0143	11.9747	11.9657	12.5526	12.4334	12.562	12.7432	12.6028	12.7537		11786	10106	10368	7349	4517	5484	4623	5319	4303	3741	3692	4004	4939	5060	6572	5185	4371	6256		Chromosome	719614	721212	+
SPSF3K_00734	-1.41258	3.12734e-161	-1.13407	1.39434e-91	-0.507929	4.30139e-18		12.3934	12.3092	12.3077	11.4073	11.3824	11.433	10.8292	10.7369	10.8013	10.966	10.9017	10.9122	10.3373	10.1618	10.3233	10.3226	10.2203	10.2987		7866	6845	6449	3647	2207	2707	1752	2021	1692	1807	1753	1927	1061	1045	1389	966	836	1138		Chromosome	721380	722009	+
SPSF3K_00735	-1.49951	1.39642e-124	-0.0287533	0.682858	0.576923	3.77149e-18		13.0909	12.9497	12.9137	11.7734	11.7533	11.8506	10.9943	10.9368	10.9766	11.4581	11.4995	11.5078	11.7159	11.8867	11.6828	11.5251	11.6014	11.5085		12760	10674	9818	4702	2855	3617	1965	2322	1911	2543	2655	2914	2764	3463	3571	2227	2182	2637		Chromosome	722296	722886	+
SPSF3K_00736	0.256094	0.0187568	-0.430527	0.000110911	-0.252809	0.0286206		10.7744	10.8905	10.8336	10.5828	10.5765	10.6339	10.0254	10.219	9.99364	10.9716	11.1734	11.1147	10.2334	9.95502	10.294	10.0407	9.58174	9.83466		2557	2557	2318	2057	1261	1554	1002	1410	965	1814	2117	2218	987	905	1361	794	536	824		Chromosome	723079	723522	+
SPSF3K_00737	-0.0984723	0.457155	-0.176681	0.195669	-0.350362	0.0102636		9.67227	9.96208	9.63486	9.51867	9.31757	9.55382	9.22578	9.38704	9.17635	9.64878	9.66158	9.68709	9.53736	8.99056	9.30386	9.01705	8.74082	8.97985		1188	1341	1007	981	525	733	574	790	546	723	740	822	608	462	683	389	298	454		Chromosome	723525	723800	+
SPSF3K_00738	-1.74947	2.73338e-98	-0.0229069	0.800945	0.386617	5.9108e-06		10.4745	10.5188	10.5625	9.66064	9.44052	9.76134	9.37282	9.33341	9.31628	8.79341	8.72547	8.81409	9.70642	9.50389	9.60917	9.62631	9.7674	9.77596		2076	1975	1920	1083	572	847	636	761	602	398	385	447	684	661	845	595	610	791		Chromosome	723947	725122	+
SPSF3K_00739	-1.22043	1.69656e-71	-0.1021	0.158262	0.432921	5.95304e-10		10.7956	10.7191	10.9074	10.2348	10.1508	10.2415	9.99791	9.98481	9.96506	9.53307	9.61425	9.62827	10.0635	10.1028	10.1567	10.3092	10.4102	10.511		2595	2270	2440	1615	938	1183	983	1198	946	667	716	789	877	1003	1237	957	954	1319		Chromosome	725161	726030	+
SPSF3K_00740	-0.926319	4.02191e-51	-0.157253	0.0142257	0.243058	0.000135483		10.9386	10.9549	10.9686	10.5786	10.4894	10.6605	10.3831	10.4914	10.4364	9.95529	9.99754	10.1289	10.4444	10.4239	10.3999	10.597	10.7307	10.7113		2866	2674	2546	2051	1187	1583	1285	1704	1313	895	935	1118	1143	1254	1465	1169	1192	1516		Chromosome	726033	726986	+
SPSF3K_00741	-0.885094	7.54592e-59	-0.184475	0.00112104	0.173213	0.00234223		10.6993	10.7083	10.7333	10.4518	10.3253	10.3682	10.2556	10.309	10.3307	9.86588	9.81597	9.81247	10.1784	10.2524	10.1763	10.4051	10.533	10.4757		2427	2253	2162	1878	1059	1292	1176	1501	1220	841	824	897	950	1113	1254	1023	1039	1287		Chromosome	726987	727751	+
SPSF3K_00742	-0.717272	2.69669e-40	-0.151294	0.00731348	0.0433546	0.46361		10.6754	10.6999	10.7603	10.4594	10.3681	10.4919	10.425	10.3963	10.4177	9.96648	9.95543	10.0632	10.2849	10.3057	10.2855	10.3938	10.5092	10.4633		2387	2240	2203	1888	1091	1408	1323	1595	1296	902	908	1068	1023	1155	1353	1015	1022	1276		Chromosome	727751	728461	+
SPSF3K_00743	-0.710858	8.2234e-27	-0.148537	0.0330855	0.107744	0.128246		10.8506	10.6929	10.8728	10.5169	10.393	10.5607	10.4668	10.4249	10.3611	10.1276	10.0414	10.1251	10.3196	10.3961	10.3202	10.4589	10.5618	10.554		2696	2229	2382	1965	1110	1477	1362	1627	1246	1009	964	1115	1048	1230	1386	1062	1060	1359		Chromosome	728543	729205	+
SPSF3K_00744	2.44863	8.54756e-107	0.269009	0.0206564	-0.888423	4.00494e-15		12.4123	12.4634	12.3949	13.1173	13.5657	13.0728	14.08	14.0867	14.1197	14.8405	14.8951	14.8787	13.4558	13.6763	13.4718	13.0793	13.3757	13.1509		7970	7618	6851	11944	10036	8444	16711	20648	16913	26553	27975	30182	9240	11981	12351	6546	7471	8240		Chromosome	729269	729925	+
SPSF3K_00745	2.42585	3.59558e-162	0.65494	5.13541e-13	-0.455718	5.87786e-07		11.4021	11.44	11.322	12.1352	12.2357	12.0673	12.9654	12.9978	13.0105	13.8066	13.8151	13.8175	12.726	12.9828	12.6785	12.3945	12.7263	12.4665		3954	3745	3254	6044	3990	4204	7715	9704	7838	12966	13231	14462	5570	7407	7125	4071	4762	5126		Chromosome	729938	730813	+
SPSF3K_00746	2.31179	1.12753e-109	0.664574	3.12116e-10	-0.259349	0.0165024		11.8359	11.8273	11.7372	12.4317	12.7013	12.2961	13.0603	13.0854	13.1164	14.0854	14.1329	14.1155	13.055	13.3329	13.0434	12.7026	13.0022	12.7631		5343	4900	4341	7424	5511	4927	8240	10312	8435	15731	16493	17781	6998	9442	9177	5041	5766	6297		Chromosome	730810	731610	+
SPSF3K_00747	2.39318	1.01705e-121	0.680956	4.99137e-11	-0.158741	0.141802		10.2962	10.5122	10.3549	11.0979	11.3292	11.0121	11.5023	11.7256	11.6257	12.7366	12.7587	12.8432	11.8502	11.9366	11.6993	11.3039	11.6237	11.4431		1834	1966	1662	2942	2127	2021	2796	4015	2999	6174	6360	7359	3034	3585	3612	1910	2216	2520		Chromosome	731600	731923	+
SPSF3K_00748	2.29575	1.0844e-54	0.693932	4.07722e-06	-0.580084	0.000124277		12.2654	12.3003	12.2107	12.8276	13.204	12.6772	13.758	13.7769	13.7875	14.4808	14.5996	14.5791	13.4438	13.8934	13.4574	12.9573	13.4889	13.0821		7198	6803	6029	9770	7810	6418	13367	16656	13433	20692	22793	24522	9163	13927	12228	6015	8081	7856		Chromosome	731927	732796	+
SPSF3K_00749	0.201207	0.0103025	0.507516	1.72861e-09	0.270532	0.00158509		9.47718	9.6203	9.54972	8.94853	8.78135	8.92304	9.1383	9.13152	9.08425	9.64281	9.82812	9.77188	9.335	9.51686	9.32676	9.31222	9.47911	9.36974		1037	1057	949	659	361	472	540	661	512	720	831	872	528	667	694	478	499	596		Chromosome	732946	733341	+
SPSF3K_00750	0.937573	1.23045e-29	-0.315184	0.000217514	-0.625513	1.06891e-13		11.7088	11.8084	11.6828	12.2971	12.6534	12.2832	12.683	12.6904	12.6379	12.7013	12.5946	12.7143	12.0729	12.1361	12.1073	12.0663	12.0626	12.0078		4892	4836	4180	6762	5331	4883	6343	7841	6053	6025	5676	6730	3541	4117	4794	3242	3005	3729		Chromosome	733369	734001	-
SPSF3K_00751	-1.2855	2.10858e-78	-0.785435	3.50834e-26	-0.212483	0.00656623		11.0586	10.9424	10.9074	10.0294	10.0294	10.0727	9.70738	9.58834	9.64496	9.59415	9.74999	9.7199	9.1954	9.1926	9.3795	9.3995	9.41443	9.48529		3115	2651	2440	1400	862	1052	803	909	757	696	787	841	479	532	720	508	477	646		Chromosome	734118	735209	+
SPSF3K_00752	-1.09932	1.94506e-49	-0.799614	3.03964e-22	-0.382733	1.25974e-05		9.95156	10.0126	9.93725	9.23156	9.27038	9.25949	8.95467	8.94189	8.74176	8.88728	8.86679	8.87055	8.55912	8.28558	8.52047	8.46848	8.51828	8.52823		1443	1389	1243	803	508	597	475	579	403	425	425	465	307	282	395	265	255	331		Chromosome	735232	735780	+
SPSF3K_00753	-1.09643	1.96956e-72	-0.808783	3.90206e-36	-0.229747	0.000643433		11.4911	11.4674	11.4385	10.7701	10.7725	10.8015	10.3931	10.38	10.3378	10.3269	10.3248	10.4575	10.0151	9.94546	9.96556	10.1488	9.98346	10.2668		4206	3817	3528	2343	1445	1746	1294	1577	1226	1159	1174	1405	848	899	1083	856	709	1113		Chromosome	735828	737003	+
SPSF3K_00754	-0.0579189	0.32384	0.0299414	0.629991	0.0152315	0.807243		10.4634	10.5554	10.5121	10.4556	10.6203	10.5112	10.663	10.7873	10.7343	10.4007	10.467	10.4879	10.5464	10.5311	10.5901	10.7664	10.7379	10.7321		2060	2026	1854	1883	1300	1427	1561	2093	1615	1220	1296	1435	1227	1351	1672	1315	1198	1538		Chromosome	737072	737572	+
SPSF3K_00755	-0.627515	5.26745e-15	0.0724065	0.40202	0.176496	0.0339225		9.85052	9.80726	9.87223	9.56473	9.57224	9.58481	9.62459	9.71666	9.67869	9.25125	9.22549	9.18197	9.66597	9.57173	9.6949	10.0498	9.67505	9.79937		1345	1204	1188	1013	627	749	758	994	775	548	546	578	665	693	897	799	572	804		Chromosome	737569	737928	+
SPSF3K_00756	-0.231282	0.000355127	-1.63124	3.68509e-120	-1.87797	2.35495e-142		10.9214	10.9586	10.9407	10.9949	10.804	11.0114	10.8871	10.8927	10.8719	10.7405	10.7105	10.6774	9.30204	9.38165	9.26773	8.87403	8.9992	9.14359		2832	2681	2497	2739	1477	2020	1824	2252	1777	1545	1535	1637	516	607	666	352	357	509		Chromosome	738369	739286	-
SPSF3K_00757	-0.133029	0.0966353	0.743824	3.78045e-21	0.964056	9.66085e-35		10.6138	10.4216	10.6818	10.1822	10.1246	10.2487	10.1582	10.3289	10.2901	10.5063	10.4581	10.3645	10.8994	10.8812	11.0001	11.3039	11.2084	11.1556		2287	1846	2086	1557	921	1189	1099	1522	1186	1313	1288	1317	1568	1723	2223	1910	1661	2064		Chromosome	739518	739934	-
SPSF3K_00758	-0.118986	0.106999	0.770776	4.53854e-26	0.881911	7.57994e-34		10.1372	10.0564	10.2993	9.77648	9.67812	9.80805	9.7322	9.8661	9.93746	10.0945	10.0444	10.0069	10.5382	10.5322	10.5059	10.7543	10.7499	10.6777		1642	1432	1599	1174	675	875	817	1103	928	986	966	1027	1220	1352	1577	1304	1208	1481		Chromosome	739953	740327	-
SPSF3K_00759	0.188026	0.000451782	0.761053	5.20214e-46	0.895338	1.17926e-63		11.1465	11.1282	11.0822	10.9414	10.9237	10.9584	10.9245	11.1161	11.1041	11.2631	11.3077	11.3486	11.7448	11.6957	11.6641	11.9554	11.9137	11.967		3311	3016	2755	2639	1605	1947	1872	2630	2088	2221	2324	2609	2820	3033	3525	3002	2710	3625		Chromosome	740402	741067	-
SPSF3K_00760	0.239736	0.000102546	0.622738	8.63401e-24	0.860192	5.09215e-44		11.2892	11.1462	11.2793	11.0662	11.0735	11.0864	10.9191	11.1123	11.1449	11.5126	11.4936	11.4307	11.6563	11.69	11.7421	11.9564	11.889	11.9185		3656	3054	3159	2878	1781	2128	1865	2623	2148	2641	2644	2762	2652	3021	3721	3004	2664	3505		Chromosome	741069	741896	-
SPSF3K_00761	1.33497	4.31866e-39	0.510179	7.17355e-07	0.0335677	0.765042		8.82341	9.18447	8.93735	9.79592	9.68025	9.81623	9.77377	9.92104	9.77194	10.3107	10.3174	10.3235	10.3774	10.0709	10.3561	9.87398	9.72682	9.95981		657	780	619	1190	676	880	841	1146	827	1146	1168	1280	1091	981	1421	707	593	899		Chromosome	742072	742353	+
SPSF3K_00762	0.983412	5.38282e-68	0.0313486	0.596702	-0.25701	4.93166e-06		10.3126	10.2946	10.2948	11.4793	11.6179	11.4682	11.6309	11.6368	11.598	11.2395	11.3553	11.2486	11.5632	11.4776	11.6138	11.3433	11.4088	11.3449		1855	1690	1594	3834	2599	2774	3057	3775	2942	2185	2402	2434	2486	2607	3404	1963	1909	2354		Chromosome	742340	742987	+
SPSF3K_00763	0.197022	3.43869e-06	-0.236334	2.54323e-08	-0.326408	1.30734e-14		13.5684	13.6166	13.5804	14.34	14.4296	14.3464	14.3962	14.4057	14.3607	13.7711	13.805	13.7803	14.1841	14.0532	14.1673	14.0505	14.0342	14.0982		17769	16949	15588	27882	18268	20420	20806	25759	19988	12651	13139	14094	15310	15559	20005	12836	11794	15892		Chromosome	743082	744770	+
SPSF3K_00765	-0.786054	3.31301e-26	0.044681	0.633598	0.194959	0.0386116		10.1381	10.2302	10.2693	8.6717	8.68303	8.78642	8.61291	8.39563	8.36729	9.43286	9.43973	9.41916	8.84117	8.65748	8.7718	8.65976	8.54599	8.73662		1643	1616	1566	543	337	429	374	395	310	622	634	682	374	366	471	303	260	383		Chromosome	745013	745732	+
SPSF3K_00766	-0.254637	1.33164e-08	0.344172	2.11638e-14	0.624241	3.56832e-44		13.8992	13.7751	13.8791	13.5806	13.6663	13.6029	13.5806	13.5615	13.6286	13.6316	13.5785	13.5823	13.9378	13.9383	14.0048	14.2499	14.1657	14.2263		22349	18919	19176	16469	10761	12195	11820	14346	12032	11485	11229	12286	12906	14367	17873	14739	12920	17368		Chromosome	745838	747844	+
SPSF3K_00767	-1.40301	5.60896e-150	-0.843211	2.55808e-51	-0.453139	2.55027e-15		12.3274	12.2244	12.3089	11.4816	11.5067	11.5163	11.2781	11.2074	11.1904	10.9025	10.8727	10.8843	10.6395	10.6912	10.6474	10.6419	10.8709	10.7988		7514	6454	6454	3840	2406	2868	2393	2802	2217	1729	1718	1890	1309	1510	1740	1206	1314	1611		Chromosome	747887	749401	+
SPSF3K_00768	-0.296349	1.18411e-06	-0.270306	6.79797e-05	-0.0132242	0.863803		10.3918	10.3805	10.4462	9.80914	9.73444	9.8389	9.55475	9.54669	9.44165	10.1931	10.034	10.1017	9.57693	9.50172	9.50713	9.47913	9.59241	9.44246		1960	1794	1771	1201	702	894	722	883	657	1056	959	1097	625	660	787	537	540	627		Chromosome	749471	750385	+
SPSF3K_00769	0.341863	0.00104108	-0.538719	4.26549e-07	-0.531113	1.89982e-06		8.2448	8.28623	8.35596	8.77082	8.91369	8.75611	8.53446	8.55277	8.83114	8.75334	8.54374	8.59702	8.42268	8.16996	8.24244	8.03906	8.24154	8.07626		438	416	412	582	396	420	354	441	429	387	339	384	279	260	325	196	210	241		Chromosome	750644	750880	+
SPSF3K_00770	0.563825	6.08949e-10	-0.647958	9.4519e-13	-0.65965	3.92063e-13		10.7088	10.5822	10.6147	11.7786	12.0518	11.7745	11.9745	11.9703	12.1443	11.1748	11.1896	11.2319	11.1226	11.35	11.196	11.2454	11.4774	11.3872		2443	2064	1991	4719	3512	3431	3880	4758	4298	2089	2141	2406	1831	2386	2547	1834	2002	2424		Chromosome	750873	751571	+
SPSF3K_00771	0.84851	5.68677e-15	-0.449107	2.65692e-05	-0.465197	1.19454e-05		8.22846	8.20526	8.04015	9.44823	9.63495	9.18054	9.55077	9.63647	9.75798	9.01907	9.00164	8.98294	8.91932	9.06306	8.96735	9.1935	9.09236	9.26756		433	393	330	934	655	565	720	940	819	466	467	503	395	486	540	440	381	555		Chromosome	751572	751736	+
SPSF3K_00772	0.599508	1.51994e-17	-0.335368	2.13794e-06	-0.328014	3.46103e-06		11.3399	11.1944	11.1943	12.2795	12.484	12.26	12.5029	12.5315	12.6379	11.8745	11.8406	11.8153	11.9796	12.0599	11.9856	12.1546	12.3024	12.2318		3787	3158	2978	6680	4740	4805	5598	7023	6053	3395	3364	3607	3319	3905	4406	3447	3549	4356		Chromosome	751757	752719	+
SPSF3K_00773	-0.24711	9.52759e-11	-0.712731	1.50536e-77	-0.351272	3.4791e-19		12.8925	12.8535	12.8126	13.1824	13.1964	13.164	12.7876	12.7682	12.7989	12.6176	12.5555	12.6443	12.4588	12.4613	12.4847	12.3941	12.4097	12.4929		11120	9985	9153	12495	7769	8995	6820	8276	6768	5685	5524	6411	4628	5159	6229	4070	3823	5221		Chromosome	752818	754200	+
SPSF3K_00774	0.0179185	0.768259	-0.732133	3.17784e-37	-0.494058	2.5546e-17		11.5974	11.6611	11.5847	12.2949	12.5003	12.3621	12.1219	12.0861	12.2172	11.6493	11.5772	11.6695	11.6639	11.6669	11.6365	11.6772	11.6295	11.6395		4528	4366	3905	6752	4794	5158	4298	5156	4521	2904	2802	3260	2666	2973	3458	2475	2225	2888		Chromosome	754230	754784	+
SPSF3K_00775	0.102537	0.135076	-0.610699	2.14698e-20	-0.461043	6.73898e-12		10.7494	10.7417	10.6241	11.4898	11.5486	11.5223	11.4174	11.3177	11.3314	10.8645	10.7338	10.8252	11.0234	10.8345	10.8693	10.881	10.8105	10.9855		2513	2306	2004	3862	2477	2880	2636	3025	2445	1684	1560	1814	1709	1668	2030	1424	1260	1834		Chromosome	754784	755059	+
SPSF3K_00776	0.0335492	0.589625	-0.654234	2.5315e-28	-0.494672	1.32936e-16		12.0131	11.9116	11.8961	12.6625	12.8077	12.707	12.6448	12.5369	12.6889	12.0159	11.9479	11.9603	12.0754	12.0898	12.0527	12.0502	12.2098	12.1272		6042	5195	4847	8713	5933	6552	6177	7049	6271	3745	3624	3989	3547	3987	4616	3206	3328	4051		Chromosome	755073	755765	+
SPSF3K_00777	-0.500904	7.1912e-07	-0.935694	8.27442e-21	-1.6489	1.24824e-61		11.1077	11.0446	10.9737	11.7443	12.1226	11.6637	12.5587	12.5434	12.6013	10.4831	10.6276	10.5157	10.9167	10.9052	10.9446	11.0271	10.8002	10.9262		3223	2846	2555	4608	3689	3177	5819	7081	5901	1292	1449	1463	1587	1752	2139	1576	1251	1760		Chromosome	755795	756442	-
SPSF3K_00778	1.34147	2.25447e-21	-0.639492	9.3867e-06	-0.198346	0.185219		13.9932	13.9907	13.9033	13.9784	13.6328	14.0205	12.9893	13.1525	13.0546	15.2472	15.3261	15.3379	13.1043	13.5504	13.0341	12.5859	13.1161	12.8562		23855	21969	19500	21700	10514	16290	7844	10803	8081	35201	37716	41495	7241	10979	9118	4649	6240	6717		Chromosome	756586	757518	+
SPSF3K_00779	0.355295	0.00861143	-0.506677	0.000203323	-0.372812	0.00690021		12.6474	12.7017	12.5758	12.6806	12.3605	12.673	12.0756	12.1681	12.0693	12.9309	13.0104	13.0491	11.9621	12.3285	11.8889	11.4343	11.9989	11.7106		9382	8987	7767	8823	4351	6399	4162	5458	4080	7065	7573	8489	3279	4705	4120	2091	2875	3034		Chromosome	757579	758298	+
SPSF3K_00780	0.536582	6.2747e-05	-0.135451	0.341056	0.0612428	0.6725		12.8127	12.701	12.787	12.8734	12.5354	12.8346	12.4386	12.4162	12.4336	13.294	13.2846	13.3329	12.4482	12.8926	12.4762	12.2015	12.7548	12.4631		10521	8983	8992	10085	4912	7158	5354	6483	5253	9088	9159	10335	4594	6958	6192	3561	4857	5114		Chromosome	758295	759134	+
SPSF3K_00781	1.27651	1.48665e-41	-0.451338	4.58192e-06	-0.626741	2.16488e-10		10.9118	10.9006	10.8612	10.9266	11.297	10.9591	11.0852	11.0397	11.0713	12.1951	12.137	12.1658	10.5311	10.7637	10.549	10.3271	10.5953	10.3869		2813	2575	2363	2612	2080	1948	2093	2494	2041	4241	4132	4600	1214	1588	1625	969	1085	1210		Chromosome	759167	759973	-
SPSF3K_00782	0.0724161	0.0716633	0.301833	3.21878e-14	0.453293	2.97543e-30		13.7333	13.6687	13.753	13.3903	13.4769	13.3758	13.4487	13.3832	13.4622	13.7999	13.7915	13.7821	13.684	13.7181	13.7454	13.9134	13.864	13.8762		19921	17573	17570	14433	9437	10418	10787	12677	10721	12906	13016	14112	10824	12333	14931	11672	10481	13625		Chromosome	760193	762601	+
SPSF3K_00783	-0.228083	0.146293	-0.0808663	0.62072	-0.226505	0.154995		8.23829	8.28623	8.22952	8.55674	8.29086	8.63179	8.46424	8.86577	8.49059	7.89607	8.12684	8.04697	8.62279	8.20243	8.41947	8.68777	8.28165	8.17869		436	416	377	501	256	385	337	549	338	212	253	261	321	266	368	309	216	259		Chromosome	762629	762979	-
SPSF3K_00784	-0.261046	4.8797e-05	-1.00543	4.08507e-53	-0.737096	7.49777e-28		11.6129	11.5489	11.4644	11.4638	11.7118	11.5916	11.2667	11.1991	11.1846	11.276	11.284	11.2888	10.596	10.6129	10.5526	10.516	10.4177	10.5066		4577	4039	3592	3793	2774	3022	2374	2786	2208	2241	2286	2503	1270	1430	1629	1105	959	1315		Chromosome	763161	764261	+
SPSF3K_00785	-0.704134	1.50099e-18	-0.38237	2.96864e-06	-0.173321	0.0384131		14.7303	14.6327	14.7755	13.8303	13.7606	13.8493	13.6554	13.6644	13.6602	14.0219	14.0216	13.9863	13.3211	13.5904	13.3691	13.3906	13.6611	13.3921		39765	34285	35697	19582	11488	14467	12449	15407	12298	15054	15268	16258	8416	11288	11502	8123	9106	9740		Chromosome	764507	764932	+
SPSF3K_00786	-1.20297	3.37362e-50	-0.668196	2.89657e-16	-0.338303	4.40727e-05		15.8442	15.663	15.951	14.8631	14.7824	14.9271	14.6776	14.5975	14.6538	14.6905	14.595	14.5762	14.0974	14.2973	14.1702	14.2509	14.4296	14.2265		86068	70033	80636	40071	23329	30540	25289	29422	24492	23930	22720	24472	14416	18428	20044	14749	15514	17371		Chromosome	765038	765727	+
SPSF3K_00787	-0.00263458	0.977613	-0.557137	7.42792e-10	-0.685338	4.09558e-14		12.7401	12.8629	12.7652	12.863	13.2003	12.8986	12.8383	12.8904	12.8426	12.7468	12.8038	12.8117	12.503	12.2966	12.5047	12.2028	12.0404	12.2639		10005	10050	8857	10013	7790	7483	7064	9008	6976	6218	6562	7200	4772	4602	6316	3564	2959	4454		Chromosome	765876	766604	+
SPSF3K_00788	-0.442456	3.11352e-13	-0.276379	9.2277e-06	-0.18501	0.00363348		12.4363	12.4206	12.4955	12.1671	12.2533	12.1734	12.0104	11.9781	12.0017	12.1068	11.957	11.9585	12.0144	11.8085	11.9361	11.8841	11.7642	11.7846		8104	7395	7346	6179	4039	4525	3978	4784	3893	3989	3647	3984	3400	3280	4257	2857	2443	3194		Chromosome	766638	767195	+
SPSF3K_00789	0.0537161	0.409746	-0.117189	0.072089	-0.0697332	0.294052		12.2831	12.1737	12.2111	12.3809	12.6442	12.4605	12.4928	12.4197	12.4771	12.2596	12.2891	12.2825	12.4117	12.3407	12.3901	12.4149	12.3318	12.4314		7287	6231	6031	7167	5297	5522	5559	6499	5414	4435	4592	4988	4479	4745	5833	4129	3622	5003		Chromosome	767279	768133	+
SPSF3K_00790	-2.58084	2.48275e-140	-1.13805	1.62769e-28	-0.437864	3.27557e-05		12.2908	12.2348	12.2931	11.2302	11.4989	11.2311	10.8184	10.6766	10.6724	9.67045	9.67317	9.74863	10.1632	10.0577	10.3305	10.391	10.0352	10.4011		7326	6501	6384	3225	2393	2353	1739	1938	1547	734	746	858	940	972	1396	1013	735	1222		Chromosome	768202	768723	+
SPSF3K_00791	-2.72115	2.16497e-188	-1.65855	3.4408e-74	-0.956273	7.93152e-25		11.3812	11.1457	11.2861	10.6363	10.8415	10.7991	10.293	10.2383	10.1792	8.63806	8.53106	8.52849	9.08993	8.9624	9.25041	9.31522	9.1834	9.34792		3897	3053	3174	2135	1516	1743	1207	1429	1098	357	336	366	445	453	658	479	406	587		Chromosome	768744	768959	+
SPSF3K_00792	-1.51275	0.000254682	-0.198425	0.6273	0.462753	0.220382		4.61488	5.00679	4.82535	4.23823	4.46703	4.77916	4.43391	4.78602	4.30633	3.55253	3.99814	3.32017	4.88397	4.26998	3.72194	4.92748	5.19811	4.6417		30	38	31	20	15	23	17	28	15	7	11	6	21	14	10	20	23	19		Chromosome	769113	769265	+
SPSF3K_00793	-1.71453	3.04269e-08	-0.046104	0.868229	0.409499	0.11294		5.63778	5.22252	5.65381	5.58119	5.19413	5.34756	5.43872	5.29952	5.31394	3.55253	4.56088	3.90475	5.33869	5.28373	5.44425	5.82941	5.85904	5.48614		67	45	59	59	27	36	38	42	34	7	18	11	30	32	43	40	38	37		Chromosome	769485	769829	+
SPSF3K_00794	-1.70977	5.16738e-09	0.0420337	0.869408	0.444787	0.0706813		5.69599	5.68404	5.46146	5.60343	5.45469	5.38326	5.13274	5.47373	5.42412	4.28292	4.26653	3.90475	5.54056	5.70218	5.34982	6.04687	5.54428	5.65359		70	64	51	60	33	37	30	48	37	14	14	11	35	44	40	47	30	42		Chromosome	769894	770244	+
SPSF3K_00795	0.939325	3.73549e-31	0.540957	6.05146e-11	0.276668	0.00100211		12.4782	12.2839	12.3149	11.924	12.1661	11.8358	12.1323	12.1361	12.1771	13.3156	13.2846	13.301	12.4513	12.6267	12.481	12.4288	12.4917	12.3521		8343	6726	6481	5220	3802	3580	4329	5338	4397	9225	9159	10109	4604	5786	6213	4169	4047	4735		Chromosome	770964	772019	+
SPSF3K_00796	0.77866	1.35558e-17	1.29352	3.16355e-43	0.973615	1.18734e-25		9.65892	9.48664	9.51142	9.16022	9.23033	9.08894	9.55077	9.47506	9.64496	10.3107	10.3777	10.302	10.303	10.6309	10.3871	10.5069	10.6487	10.421		1177	963	924	764	494	530	720	840	757	1146	1218	1261	1036	1448	1452	1098	1126	1239		Chromosome	772078	772653	+
SPSF3K_00797	0.0454261	0.379962	0.0195668	0.726078	0.160917	0.00239869		12.5459	12.5602	12.4902	12.0022	12.1335	12.0132	11.782	11.8738	11.8433	12.5405	12.5934	12.5988	12.0211	12.0996	12.0846	12.0654	11.9787	11.9385		8744	8147	7319	5511	3717	4049	3395	4450	3488	5389	5671	6212	3416	4014	4719	3240	2835	3554		Chromosome	772793	773323	+
SPSF3K_00798	-0.0854841	0.310489	0.240947	0.00511584	0.268571	0.00202521		10.325	10.2391	10.1861	9.74557	9.96111	9.72876	9.72691	9.74668	9.74919	10.1502	10.2351	10.1121	9.90423	10.185	10.0506	9.96072	10.1039	9.95981		1871	1626	1478	1149	822	828	814	1015	814	1025	1103	1105	785	1062	1149	751	771	899		Chromosome	773304	773711	+
SPSF3K_00799	0.189405	0.00188607	0.314403	3.0522e-07	0.41036	2.25011e-11		13.0423	12.9922	12.9201	12.6272	12.8486	12.6172	12.5495	12.6261	12.601	13.1382	13.1948	13.1917	12.9927	13.0668	12.9841	12.9931	13.0213	12.9941		12337	10993	9862	8502	6104	6156	5782	7499	5900	8157	8606	9371	6702	7851	8807	6166	5843	7391		Chromosome	773725	774624	+
SPSF3K_00800	-0.320075	0.000624003	0.472969	1.11644e-06	0.445744	6.26925e-06		9.14931	9.33768	9.31368	8.6505	8.8281	8.65388	8.72314	8.65581	8.76637	9.00363	8.92613	8.92191	9.05079	9.27376	9.1949	8.97978	9.3084	9.16593		825	868	805	535	373	391	404	474	410	461	443	482	433	563	633	379	443	517		Chromosome	774809	775285	+
SPSF3K_00801	-0.692577	7.4619e-06	-0.737696	2.96864e-06	-0.96617	1.22794e-08		7.00432	7.07021	7.04485	7.3234	7.14652	6.89786	7.06087	7.12553	7.16952	6.26516	6.4924	6.35477	6.62666	6.34972	6.32769	6.28554	5.92807	6.30423		182	176	163	210	114	113	125	161	133	66	79	78	78	71	83	56	40	68		Chromosome	775430	775819	+
SPSF3K_00802	1.65398	2.64829e-132	0.232813	0.000850114	0.0854457	0.235714		10.0469	9.93176	9.88906	10.6484	10.8176	10.8106	10.8856	10.9324	10.9781	11.5656	11.6679	11.5895	10.9094	11.0872	10.9693	11.0773	10.9694	11.0042		1542	1313	1202	2153	1491	1757	1822	2315	1913	2740	2984	3084	1579	1988	2176	1632	1407	1858		Chromosome	775994	776953	+
SPSF3K_00803	-1.19454	4.90093e-06	-0.511756	0.0597022	-0.974227	0.000819886		6.30701	6.54903	6.70802	6.25045	5.37296	6.59712	5.90571	6.05186	6.25947	5.215	5.63632	5.35491	5.71762	5.70218	5.66947	5.40345	4.74173	5.29666		110	121	128	97	31	91	54	74	69	30	42	37	40	44	51	29	16	32		Chromosome	777719	778366	+
SPSF3K_00804	-1.3442	2.08356e-13	-0.674743	0.000278893	-0.769351	9.43181e-05		7.0571	7.31806	7.17602	7.1754	6.63535	6.71386	6.81754	6.81606	6.70004	5.77659	5.7862	6.10577	6.4169	6.14226	6.15229	6.23581	5.89397	5.99046		189	210	179	189	79	99	105	129	95	46	47	65	67	61	73	54	39	54		Chromosome	778335	778967	+
SPSF3K_00805	-1.59208	1.85551e-25	-0.259862	0.0953708	-0.683917	9.06925e-05		7.8932	7.99093	7.80702	7.34336	6.87686	7.46243	7.01538	7.02646	6.79879	6.42209	6.28641	6.35477	6.90062	6.98119	7.1207	6.35706	6.14654	6.36342		342	338	280	213	94	169	121	150	102	74	68	78	95	112	147	59	47	71		Chromosome	779253	780014	+
SPSF3K_00806	-0.67178	0.319169	0.771991	0.418276	-1.17719	0.298337		3.68757	3.19939	3.56746	2.8021	2	2.59451	2.60223	3.17868	2.33695	3.07365	3.06284	3.1683	2.68508	2.86335	2.94075	2	2.43887	2.6338		13	7	10	4	0	2	2	6	1	4	4	5	2	3	4	0	1	2		Chromosome	780100	780201	+
SPSF3K_00807	-1.52285	8.4371e-16	-0.125456	0.523155	-0.318828	0.130591		6.9654	6.73108	7.14433	6.30574	6.25672	6.41943	6.15681	6.20798	6.09153	5.4519	5.69816	5.38967	6.4169	6.18621	6.0358	5.86255	5.6705	5.99046		177	138	175	101	60	80	65	83	61	36	44	38	67	63	67	41	33	54		Chromosome	780433	780720	+
SPSF3K_00808	-0.486963	4.37631e-16	0.0541588	0.405043	0.192006	0.00265553		10.8377	10.9172	10.9045	10.6471	10.6379	10.5992	10.2726	10.4607	10.4331	10.3876	10.393	10.4213	10.6966	10.6229	10.7247	10.5722	10.5036	10.665		2672	2605	2435	2151	1316	1517	1190	1668	1310	1209	1231	1370	1362	1440	1836	1149	1018	1468		Chromosome	781064	781900	+
SPSF3K_00809	-0.364114	4.87262e-10	0.467133	1.36893e-15	0.394304	4.00006e-11		10.8045	10.8534	10.8962	10.6899	10.5912	10.6329	10.5599	10.5703	10.6413	10.4931	10.5021	10.4698	11.1752	11.0828	11.0628	10.9414	10.9109	11.087		2611	2492	2421	2216	1274	1553	1453	1800	1514	1301	1328	1417	1899	1982	2322	1485	1351	1968		Chromosome	781851	782483	+
SPSF3K_00810	-0.731267	3.19596e-39	0.33776	2.87636e-09	0.261544	6.44874e-06		11.532	11.5043	11.4922	11.0531	10.9843	10.9562	10.8942	10.9565	11.0593	10.7755	10.7161	10.8434	11.3132	11.3722	11.3247	11.1555	11.2926	11.2462		4327	3916	3662	2852	1674	1944	1833	2354	2024	1583	1541	1837	2090	2423	2785	1723	1761	2198		Chromosome	782491	783147	+
SPSF3K_00811	-0.407096	5.03042e-13	-0.260104	5.29829e-06	0.0509985	0.398326		12.7998	12.7535	12.7931	12.8796	13.1033	12.9329	12.6373	12.6968	12.7333	12.385	12.3856	12.3557	12.7327	12.6658	12.7428	12.7504	12.6883	12.7809		10428	9316	9030	10129	7283	7663	6145	7876	6467	4838	4910	5248	5596	5945	7450	5211	4638	6375		Chromosome	783250	784770	+
SPSF3K_00812	-0.981902	3.37289e-89	-0.0169337	0.755912	-0.0525322	0.319964		13.2065	13.2468	13.3598	12.7228	12.7509	12.7152	12.7309	12.7244	12.7056	12.2777	12.2988	12.2963	12.6823	12.7273	12.7273	12.5759	12.7435	12.6797		13825	13116	13377	9085	5704	6589	6557	8028	6344	4491	4623	5036	5404	6204	7370	4617	4819	5943		Chromosome	784952	786073	+
SPSF3K_00813	-0.397414	4.98173e-06	-0.384162	1.33608e-05	-0.634774	5.47991e-13		12.0646	12.0438	12.0801	12.1058	12.1207	12.0636	12.1132	12.0618	11.9998	11.8681	11.5491	11.5579	11.6037	11.8181	11.7088	11.4609	11.5192	11.2875		6262	5694	5507	5922	3684	4193	4272	5070	3888	3380	2748	3017	2557	3302	3636	2130	2061	2262		Chromosome	786262	786498	+
SPSF3K_00814	-0.576544	2.91422e-63	0.0529892	0.145725	0.294435	3.76733e-17		14.4033	14.4026	14.4085	14.0451	14.0973	14.0975	13.9825	13.88	13.8862	13.8211	13.8017	13.8615	14.1284	14.1232	14.1466	14.1833	14.2317	14.2182		31700	29229	27679	22726	14509	17183	15618	17891	14385	13097	13109	14910	14730	16332	19720	14074	13525	17271		Chromosome	786581	788905	+
SPSF3K_00815	-0.656986	9.73252e-28	0.0299061	0.651257	0.289152	3.25353e-06		11.5376	11.6758	11.5325	11.2488	11.247	11.2662	11.197	11.05	11.0536	10.9459	10.8609	10.9729	11.2741	11.3379	11.2389	11.3514	11.4585	11.3596		4344	4411	3766	3267	2009	2411	2262	2512	2016	1782	1704	2010	2034	2366	2624	1974	1976	2378		Chromosome	788905	789372	+
SPSF3K_00816	-0.035942	0.569793	0.113894	0.0737662	0.140572	0.0260765		10.8182	10.8792	10.9098	10.8208	10.9183	10.7623	10.9106	11.0252	10.9484	10.789	10.8701	10.8394	10.8939	11.0243	10.9209	11.0694	11.1865	11.0537		2636	2537	2444	2427	1599	1699	1854	2469	1874	1598	1715	1832	1562	1903	2104	1623	1636	1923		Chromosome	789465	790151	+
SPSF3K_00817	-0.134473	0.0577687	-0.0523717	0.490629	-0.03389	0.660615		10.4295	10.4231	10.5144	10.3052	10.4084	10.2893	10.299	10.3289	10.4199	10.3793	10.2938	10.2917	10.2231	10.3844	10.2314	10.2032	10.4312	10.3075		2012	1848	1857	1696	1122	1223	1212	1522	1298	1202	1149	1252	980	1220	1303	889	968	1145		Chromosome	790214	791032	+
SPSF3K_00818	-1.65757	1.07798e-58	-1.60544	8.31172e-53	-0.981592	6.76576e-20		11.1521	10.9211	10.8015	10.5538	10.832	10.5849	10.0636	10.1458	10.1259	9.21684	9.28714	9.42964	9.04083	9.12081	9.02451	9.17052	9.22514	9.01103		3324	2612	2267	2016	1506	1502	1029	1340	1058	535	570	687	430	506	562	433	418	464		Chromosome	791100	791477	-
SPSF3K_00819	-1.56706	9.54014e-56	-1.27435	4.90694e-36	-0.580492	2.58771e-08		11.5987	11.363	11.326	10.8095	11.1383	10.8277	10.2347	10.3644	10.4309	9.85731	9.83674	9.91893	9.63543	9.77786	9.56432	9.74882	9.75796	9.794		4532	3550	3263	2408	1863	1778	1159	1560	1308	836	836	966	651	800	819	648	606	801		Chromosome	791487	792149	-
SPSF3K_00820	-0.875643	1.51396e-10	-0.170601	0.224932	-0.605369	7.0059e-06		10.1285	10.1553	10.0989	11.0632	11.2369	10.9992	11.6431	11.6164	11.6928	9.23547	9.27197	9.26154	11.0665	10.5638	11.1062	11.2649	10.7463	11.0804		1632	1534	1391	2872	1995	2003	3083	3722	3142	542	564	611	1761	1382	2393	1859	1205	1959		Chromosome	792314	793747	+
SPSF3K_00821	-0.75375	0.00236468	-0.769967	0.00110904	-1.50838	1.37217e-10		7.51076	7.82174	7.45323	9.64866	9.66745	9.47538	9.74445	9.88807	9.68608	6.81077	6.62566	7.12644	9.08025	8.21309	9.05476	8.75109	7.66608	8.21664		261	300	218	1074	670	694	824	1120	779	98	87	136	442	268	574	323	140	266		Chromosome	793958	794293	+
SPSF3K_00822	-1.39745	9.71971e-39	-2.32017	6.39903e-97	-2.43015	4.11643e-99		10.2378	9.99596	10.0334	10.4402	10.6423	10.4121	10.5136	10.3809	10.4419	8.60159	8.67639	8.82365	8.06491	8.30564	8.20246	8.2162	7.74472	8.088		1761	1373	1329	1863	1320	1332	1407	1578	1318	348	372	450	217	286	316	222	148	243		Chromosome	794446	794760	+
SPSF3K_00823	-1.18857	8.08017e-22	-2.01683	4.01482e-60	-2.008	1.00549e-58		11.4529	11.43	11.2711	12.3426	12.419	12.3797	12.237	12.1846	12.155	10.0842	10.2021	10.3077	10.4619	10.1904	10.4339	10.5043	9.83411	10.1469		4096	3719	3141	6979	4531	5221	4655	5521	4330	979	1078	1266	1157	1066	1500	1096	639	1024		Chromosome	794822	796789	+
SPSF3K_00824	0.0340404	0.838827	-1.24532	3.01619e-20	-1.00508	5.47566e-13		6.8333	6.54903	6.60701	8.55674	8.7853	8.67203	8.34518	8.51007	8.54038	6.88006	6.57712	6.64105	7.53233	7.18986	7.57488	7.7334	7.32589	7.34762		161	121	119	501	362	396	310	428	350	103	84	96	149	130	203	158	110	144		Chromosome	796799	797113	+
SPSF3K_00825	0.259397	0.13094	-1.19165	2.82742e-14	-1.15368	3.31507e-13		7.72164	7.78829	7.59479	10.0897	10.2328	10.1628	9.99351	10.0366	10.0845	7.94216	7.86905	8.05782	9.08671	8.57723	9.19263	9.17382	8.44364	8.95761		303	293	241	1460	993	1120	980	1242	1028	219	211	263	444	346	632	434	242	447		Chromosome	797135	797653	+
SPSF3K_00826	0.668991	0.000367197	-0.703401	0.000168221	-0.746142	6.21745e-05		9.48546	9.1918	9.3866	11.984	12.1355	11.9503	12.267	12.2195	12.2808	9.95849	10.0782	10.0374	11.4716	10.8353	11.559	11.8596	10.9907	11.551		1043	784	847	5442	3722	3876	4753	5656	4725	897	989	1049	2333	1669	3277	2809	1428	2716		Chromosome	797680	799017	+
SPSF3K_00827	1.34103	3.43058e-32	0.569597	2.19256e-07	0.523507	1.93975e-06		8.01636	7.84517	8.0097	9.1527	9.21281	9.12365	9.35695	9.258	9.32341	9.23283	9.37495	9.24739	9.79594	9.48423	9.87522	9.99288	9.61875	9.86057		373	305	323	760	488	543	629	722	605	541	606	605	728	652	1017	768	550	839		Chromosome	799087	800175	+
SPSF3K_00828	1.96808	4.78803e-20	1.34251	3.88834e-08	1.20635	5.98031e-07		5.3299	5.1641	5.04722	4.79683	5.37296	4.97901	5.08949	5.20383	5.35161	6.86647	7.20705	7.00839	5.81429	6.61384	6.26007	6.13089	6.36141	6.47499		53	43	37	32	31	27	29	39	35	102	132	125	43	86	79	50	55	77		Chromosome	800271	800525	+
SPSF3K_00829	-0.135186	0.0947828	-0.100956	0.233052	-0.397524	9.44768e-07		12.981	12.8818	12.7895	11.9459	12.1935	11.9376	12.37	12.3055	12.3479	12.748	12.7494	12.7563	11.8459	12.0602	11.8706	11.912	12.0281	11.8894		11824	10183	9008	5300	3875	3842	5105	6004	4950	6223	6319	6929	3025	3906	4068	2913	2934	3435		Chromosome	800545	801630	-
SPSF3K_00830	-0.545703	3.74557e-14	-1.28765	7.49454e-72	-1.14806	5.50878e-57		14.0831	14.0963	14.0578	14.8858	14.9863	14.8803	14.5528	14.5176	14.5036	13.5477	13.4865	13.5654	13.6976	13.4952	13.6908	13.4991	13.207	13.4091		25388	23638	21705	40706	26871	29567	23192	27836	22070	10836	10535	12143	10926	10567	14376	8758	6646	9856		Chromosome	801802	802803	+
SPSF3K_00831	-0.48132	5.25316e-12	-0.657903	2.05619e-21	-0.491602	1.92167e-12		12.5761	12.5781	12.4868	13.4155	13.5476	13.4411	13.3263	13.267	13.2712	12.055	12.0629	12.0822	12.8863	12.6771	12.8618	12.8599	12.6517	12.868		8929	8249	7302	14688	9911	10901	9909	11696	9391	3848	3925	4341	6225	5992	8091	5622	4522	6772		Chromosome	802847	804313	+
SPSF3K_00832	0.713168	6.33632e-51	0.0565389	0.267442	-0.314367	8.46186e-11		12.4744	12.591	12.5422	12.8649	12.9821	12.809	13.2711	13.2565	13.2517	13.2694	13.2071	13.2704	12.9596	12.9274	12.9419	12.9234	12.9843	12.9288		8321	8323	7588	10026	6696	7032	9537	11611	9265	8934	8680	9897	6550	7128	8553	5875	5695	7064		Chromosome	804381	805379	+
SPSF3K_00833	0.266018	8.3672e-10	0.167138	0.000167719	0.0913028	0.0431643		12.5396	12.5783	12.6036	12.6736	12.769	12.6626	12.8708	12.8635	12.8282	12.9039	12.7792	12.8337	12.8596	12.8937	12.8529	12.9588	12.9708	12.9074		8706	8250	7918	8780	5776	6353	7225	8841	6907	6934	6451	7311	6111	6963	8041	6021	5642	6960		Chromosome	805381	806712	+
SPSF3K_00834	-1.64557	1.74172e-138	-1.04113	5.20896e-55	-0.609849	1.12703e-19		14.1842	14.087	14.1301	13.0779	13.2799	13.1614	13.0288	12.9182	12.9998	12.5097	12.4341	12.5228	12.0379	12.2371	12.1207	12.3009	12.4395	12.3768		27233	23486	22820	11622	8232	8979	8062	9183	7780	5275	5078	5893	3456	4416	4839	3815	3903	4817		Chromosome	807055	809001	+
SPSF3K_00835	-0.121338	0.087706	-0.0227774	0.76891	-0.051379	0.5026		9.65648	9.72377	9.80414	9.78502	9.66745	9.79154	9.70738	9.74951	9.78232	9.63281	9.6538	9.53625	9.64641	9.69283	9.83221	9.72198	9.71466	9.65284		1175	1136	1133	1181	670	865	803	1017	833	715	736	740	656	754	987	636	588	726		Chromosome	809711	810700	-
SPSF3K_00836	0.457081	2.89631e-05	-0.173392	0.162816	-0.507171	2.76643e-05		7.63996	7.64613	7.44675	7.70391	7.63261	7.59772	7.92686	8.03229	7.89249	7.84846	8.08695	8.13667	7.47434	7.48199	7.48147	7.28522	7.50599	7.55651		286	265	217	275	161	186	231	306	222	205	246	278	143	160	190	115	125	167		Chromosome	810849	811247	-
SPSF3K_00837	-0.207413	0.0680586	-0.83752	1.60895e-16	-0.623181	1.02976e-09		8.00104	8.198	8.22573	9.50839	9.53984	9.32977	9.39074	9.51216	9.55498	7.94216	7.94115	7.93376	8.69227	8.50099	8.69065	9.03534	8.67207	8.87187		369	391	376	974	613	627	644	862	711	219	222	241	337	328	445	394	284	421		Chromosome	811399	812388	+
SPSF3K_00838	-0.262698	0.085182	-0.832006	5.04379e-10	-0.618898	4.29569e-06		7.47796	7.67257	7.68015	9.42813	9.51624	9.43343	9.47508	9.51382	9.45686	7.30984	7.27962	7.46475	8.70072	8.33522	8.81663	9.10278	8.51828	8.91538		255	270	256	921	603	674	683	863	664	140	139	173	339	292	486	413	255	434		Chromosome	812398	812973	+
SPSF3K_00839	-0.405843	0.0437146	-0.742386	1.65879e-05	-0.436441	0.0123245		6.78046	6.53757	6.82259	8.62083	8.64	8.63919	8.51824	8.66182	8.73108	6.38443	6.3064	6.30101	8.09087	7.49078	8.04562	8.51613	7.74472	8.25361		155	120	139	524	327	387	350	476	400	72	69	75	221	161	283	274	148	273		Chromosome	812973	813347	+
SPSF3K_00840	-0.224497	0.141851	-0.617221	6.30034e-06	-0.401187	0.00354612		8.02395	7.89091	7.98754	9.99724	10.1057	9.95315	10.1687	10.0447	10.2804	7.62447	7.78607	7.82368	9.48937	9.13209	9.55729	9.97405	9.40235	9.86057		375	315	318	1369	909	968	1107	1249	1178	175	199	223	588	510	815	758	473	839		Chromosome	813360	814070	+
SPSF3K_00841	-1.39081	1.5919e-134	-0.706479	1.91796e-33	-0.355713	7.13503e-09		11.0733	11.0647	11.1081	10.4579	10.4451	10.4878	10.1661	10.0378	10.2508	9.70141	9.66932	9.71477	9.75999	9.77247	9.74832	9.79891	9.79999	9.7922		3147	2886	2805	1886	1151	1404	1105	1243	1154	750	744	838	710	797	931	671	624	800		Chromosome	814257	815279	+
SPSF3K_00842	0.343763	0.00681253	-0.843189	2.35047e-11	-0.648737	3.15985e-07		13.0412	12.8006	12.7364	13.3075	13.6554	13.3773	13.5381	13.5055	13.6045	13.1774	13.2523	13.1966	12.4488	12.857	12.4937	12.7315	13.1035	12.8441		12328	9625	8682	13628	10680	10429	11477	13799	11832	8382	8956	9403	4596	6788	6268	5143	6186	6661		Chromosome	815287	815934	-
SPSF3K_00843	0.564365	4.09823e-06	-0.821968	2.29013e-11	-0.486043	9.21905e-05		13.1488	13.0508	12.9286	13.4727	13.8543	13.476	13.5409	13.5635	13.6286	13.5611	13.6271	13.6397	12.6168	13.0235	12.6986	12.91	13.2642	13.0812		13283	11449	9920	15282	12259	11168	11499	14366	12032	10937	11614	12785	5164	7619	7225	5821	6915	7851		Chromosome	815949	816653	-
SPSF3K_00844	0.551651	2.13055e-07	-0.710684	3.44374e-11	-0.47138	1.34436e-05		13.1943	13.0291	12.9502	12.9465	13.2253	13.0579	12.9019	12.9021	13.0301	13.6392	13.6092	13.5902	12.2697	12.5539	12.2692	12.2944	12.6654	12.4409		13709	11278	10070	10610	7926	8357	7383	9081	7945	11545	11471	12354	4059	5501	5364	3798	4565	5036		Chromosome	816667	817482	-
SPSF3K_00845	0.666944	1.27645e-09	-0.0941859	0.432683	0.782557	7.17936e-12		12.7014	12.6145	12.515	11.1723	11.348	11.3402	10.3178	10.2974	10.3919	13.301	13.2512	13.2844	11.0073	11.4732	11.056	10.9559	11.2844	11.0921		9740	8460	7446	3098	2155	2538	1228	1489	1273	9132	8949	9993	1690	2599	2311	1500	1751	1975		Chromosome	817495	818274	-
SPSF3K_00846	1.83255	1.21604e-241	0.636429	6.38087e-30	0.294075	2.18237e-07		12.099	12.1464	12.1313	12.5237	12.6181	12.4447	12.7112	12.7986	12.8015	13.9754	13.9141	13.9812	13.1011	13.2642	13.1278	13.0296	13.1014	13.0634		6413	6114	5706	7913	5202	5462	6468	8452	6780	14576	14171	16201	7225	9003	9730	6324	6177	7755		Chromosome	818522	819232	+
SPSF3K_00847	1.80452	0	0.908266	6.10047e-87	0.794604	1.02821e-66		12.7719	12.8786	12.7932	13.3428	13.4197	13.3124	13.3807	13.4913	13.4876	14.615	14.6136	14.629	14.2661	14.3015	14.2318	14.2009	14.2769	14.2668		10228	10160	9031	13965	9070	9970	10290	13664	10911	22710	23015	25385	16205	18482	20919	14247	13955	17863		Chromosome	819225	820586	+
SPSF3K_00848	1.6353	7.17038e-228	1.04327	4.78047e-93	0.969942	1.23124e-80		12.1606	12.0852	12.1091	12.5378	12.5802	12.5248	12.6387	12.6473	12.7406	13.7731	13.762	13.724	13.5552	13.6852	13.5258	13.5942	13.7024	13.6385		6693	5860	5619	7991	5067	5774	6151	7610	6500	12669	12753	13555	9899	12055	12822	9355	9370	11555		Chromosome	820549	821400	+
SPSF3K_00849	1.28122	3.20178e-66	-0.632859	1.59572e-15	-0.775268	1.27942e-19		9.64421	9.85074	9.68391	10.1886	10.2094	10.1768	9.66381	9.83583	9.74034	10.9787	11.0417	10.9971	9.71688	9.43043	9.52884	8.96077	8.93777	9.03247		1165	1241	1042	1564	977	1131	779	1080	809	1823	1932	2044	689	628	799	374	342	471		Chromosome	821498	822190	+
SPSF3K_00850	0.313236	6.05524e-19	-0.426509	5.73584e-33	-0.307379	2.7237e-17		13.5108	13.4523	13.4127	13.7389	13.7439	13.7663	13.4251	13.4719	13.4876	13.7338	13.8092	13.7733	13.3196	13.3318	13.3187	13.1626	13.1789	13.1228		17073	15124	13877	18380	11356	13658	10612	13482	10911	12328	13177	14026	8407	9435	11107	6935	6518	8081		Chromosome	822191	825736	+
SPSF3K_00851	0.079566	0.26338	-0.0746121	0.309002	-0.0123232	0.873332		11.5531	11.6614	11.4166	11.7085	11.63	11.6826	11.5095	11.6568	11.6608	11.5487	11.6247	11.7023	11.6361	11.6221	11.5418	11.6117	11.5517	11.6305		4391	4367	3475	4495	2621	3219	2810	3828	3073	2708	2896	3335	2615	2882	3238	2365	2108	2870		Chromosome	825753	826559	+
SPSF3K_00852	0.0960321	0.0531098	-0.0635762	0.21523	-0.137291	0.00611669		11.8951	11.8974	11.7684	12.0941	12.1688	12.0598	12.2192	12.2644	12.2229	11.9319	11.9387	11.9819	12.0939	12.0528	11.9856	12.1148	12.0745	12.106		5567	5144	4436	5874	3809	4182	4598	5835	4539	3533	3601	4049	3593	3886	4406	3353	3030	3992		Chromosome	826552	827379	+
SPSF3K_00853	0.0333448	0.507448	-0.102278	0.040298	-0.137716	0.00534209		13.5046	13.4574	13.3613	13.6617	13.8215	13.6851	13.8855	13.885	13.9216	13.4604	13.4715	13.4952	13.6167	13.6239	13.6246	13.7834	13.7321	13.7631		17000	15178	13391	17421	11984	12910	14602	17953	14742	10199	10426	11566	10330	11553	13731	10666	9565	12598		Chromosome	827379	828992	+
SPSF3K_00854	0.0112018	0.904824	-0.0346855	0.722628	-0.0948992	0.313023		11.91	11.8003	11.6031	11.844	12.1623	11.8899	12.2283	12.2161	12.2099	11.6837	11.8757	11.7984	11.9102	11.9657	11.9333	12.1605	12.0764	12.1314		5625	4809	3955	4938	3792	3717	4627	5643	4498	2974	3447	3565	3163	3658	4249	3461	3034	4063		Chromosome	829024	829521	+
SPSF3K_00855	0.479613	4.26847e-09	0.380889	7.05274e-06	0.0742707	0.40006		10.7437	10.7677	10.7498	10.4082	10.5171	10.3548	10.9168	10.8669	10.9166	11.1727	11.2268	11.2946	10.6945	10.9695	10.7419	10.8148	11.1106	10.9831		2503	2348	2187	1822	1210	1280	1862	2212	1833	2086	2197	2513	1360	1832	1858	1360	1552	1831		Chromosome	829548	830903	-
SPSF3K_00856	1.22264	4.42378e-63	0.443387	2.2657e-09	0.169168	0.0257841		12.2706	12.2071	12.3317	12.6868	12.8446	12.6484	13.1751	13.1472	13.1964	13.5182	13.4591	13.4999	13.0614	13.3085	13.1342	13.2602	13.4491	13.3108		7224	6377	6557	8861	6087	6291	8923	10764	8916	10616	10337	11604	7029	9284	9773	7421	7861	9206		Chromosome	830999	831814	-
SPSF3K_00857	1.59511	2.15247e-43	0.208674	0.0850851	-0.0959602	0.439365		11.9161	11.8039	11.837	12.4563	12.8368	12.3475	12.9629	12.9592	13.0835	13.4484	13.4631	13.4299	12.6318	12.9713	12.685	12.8108	13.0545	12.8441		5649	4821	4652	7552	6054	5106	7702	9448	8245	10115	10366	11054	5218	7348	7157	5434	5979	6661		Chromosome	831811	832716	-
SPSF3K_00858	1.55959	3.66604e-79	-0.256485	0.00537989	-0.587793	7.06877e-10		8.90177	8.73811	8.73679	9.14704	9.26755	9.03105	9.05081	9.10086	9.16845	10.3392	10.4127	10.286	8.81416	9.05123	8.80777	8.48985	8.58925	8.49773		694	571	538	757	507	509	508	647	543	1169	1248	1247	367	482	483	269	268	324		Chromosome	832802	832960	-
SPSF3K_00859	-0.357211	0.00263036	-1.31462	1.10484e-23	-1.19463	2.9269e-14		8.34524	8.41393	8.07419	8.29507	8.41857	8.23265	7.59702	7.55842	7.35714	7.76299	7.9914	8.03054	6.99988	7.08929	6.99114	6.38014	6.4344	6.26337		470	455	338	417	280	291	183	219	152	193	230	258	102	121	134	60	58	66		Chromosome	833152	833535	+
SPSF3K_00860	1.82495	1.47502e-72	0.396611	0.000157772	-0.0656835	0.554474		11.6847	11.6277	11.6595	11.5851	11.7257	11.5412	11.7581	11.7753	11.7344	13.4683	13.52	13.4545	11.9297	12.2388	11.8478	11.5871	11.9105	11.5478		4811	4266	4113	4126	2801	2918	3339	4156	3234	10255	10783	11244	3206	4421	4004	2325	2704	2710		Chromosome	833707	834426	+
SPSF3K_00861	1.4993	4.97557e-93	0.640569	1.27859e-17	0.369672	1.15366e-06		12.2172	12.2956	12.2423	11.8828	12.0394	11.9797	11.997	12.0581	12.0168	13.7238	13.7803	13.7471	12.5769	12.7277	12.5114	12.2883	12.5569	12.3222		6961	6781	6163	5073	3482	3956	3941	5057	3934	12243	12916	13773	5023	6206	6345	3782	4234	4638		Chromosome	834410	835747	+
SPSF3K_00862	-0.266571	0.0115873	0.250384	0.0349744	0.236345	0.0524396		8.38707	8.57673	8.66322	7.85056	7.7012	7.72835	7.92071	7.73424	7.60341	8.35619	8.28128	8.20657	8.09729	8.0141	7.93614	7.87007	8.03802	8.05247		484	510	511	305	169	204	230	248	181	293	282	292	222	233	262	174	182	237		Chromosome	835907	836788	+
SPSF3K_00863	-0.363206	0.0007367	0.332469	0.00488963	0.25269	0.0315304		8.2086	8.31336	8.40024	7.75446	7.47505	7.63521	7.83165	7.87032	7.90521	8.02404	7.91535	7.91001	8.01832	7.96449	7.91431	8.02449	7.95777	8.31987		427	424	425	285	144	191	216	273	224	232	218	237	210	225	258	194	172	286		Chromosome	836855	837718	+
SPSF3K_00864	-0.343806	0.00141785	0.223818	0.0593684	0.286216	0.0167017		8.31149	8.37583	8.47221	7.90975	7.79048	7.64994	7.96326	7.76809	7.65705	8.02404	7.9914	8.12124	8.11637	8.09702	7.82937	8.0463	8.10662	8.09384		459	443	447	318	180	193	237	254	188	232	230	275	225	247	243	197	191	244		Chromosome	837711	838529	+
SPSF3K_00865	-0.494326	4.52857e-06	0.0100513	0.938139	0.14927	0.243386		8.23502	8.25508	8.46582	7.68839	7.60603	7.62779	7.5658	7.65203	7.41166	7.83456	7.87576	7.79154	7.49393	7.78321	7.66261	7.58242	7.82834	7.67808		435	407	445	272	158	190	179	234	158	203	212	218	145	198	216	142	157	182		Chromosome	838529	839281	+
SPSF3K_00866	-0.820906	7.19506e-11	-0.0501858	0.733505	0.0943336	0.517023		8.09779	8.34329	8.29953	7.48184	7.30917	7.61283	7.53389	7.55196	7.39371	7.6485	7.45104	7.20661	7.3932	7.33357	7.53967	7.52146	7.72546	7.52229		395	433	396	235	128	188	175	218	156	178	157	144	135	144	198	136	146	163		Chromosome	839297	839950	+
SPSF3K_00867	3.44078	1.10279e-217	1.04244	3.10716e-21	0.427596	0.000135306		12.3142	12.25	12.2379	13.5228	13.8769	13.3806	14.3407	14.1963	14.2946	15.7238	15.6921	15.7066	14.5343	14.8367	14.5616	14.6469	14.8196	14.6444		7446	6570	6144	15822	12453	10453	20021	22277	19093	48981	48609	53579	19516	26784	26294	19409	20329	23208		Chromosome	840052	842184	+
SPSF3K_00868	3.58605	1.52799e-295	1.44952	4.68297e-50	0.684442	2.74911e-12		10.4194	10.3587	10.273	11.5896	11.9023	11.4878	12.6317	12.5065	12.5826	13.9384	13.9362	13.927	13.0688	13.283	12.9869	13.2226	13.3348	13.2151		1998	1767	1570	4139	3166	2812	6121	6902	5825	14207	14390	15603	7065	9121	8824	7230	7262	8615		Chromosome	842171	842611	+
SPSF3K_00869	0.22073	0.089209	0.0031492	0.982292	-0.259942	0.0491426		11.2758	10.9386	11.0521	11.0816	11.1787	11.0796	11.3261	11.1249	11.3005	11.395	11.2598	11.2906	10.9789	11.3572	10.9812	10.7946	11.2494	10.8981		3622	2644	2698	2909	1916	2118	2474	2646	2393	2434	2248	2506	1657	2398	2194	1341	1709	1726		Chromosome	842672	842944	+
SPSF3K_00870	1.40934	4.09011e-46	0.31533	0.00201408	-0.08763	0.409295		13.299	13.4347	13.0494	13.6763	13.9443	13.6256	13.9979	14.0305	14.0384	14.5999	14.6654	14.766	14.089	14.1363	13.9827	13.8616	13.9088	14.0286		14741	14941	10787	17599	13049	12388	15786	19859	15986	22474	23857	27915	14333	16481	17601	11260	10812	15144		Chromosome	843135	844067	+
SPSF3K_00871	1.21883	3.21602e-46	0.599034	4.26835e-12	0.213275	0.0160058		11.971	11.8567	11.7369	12.3132	12.4477	12.2665	12.8423	12.7468	12.8947	13.1024	13.0717	13.0541	12.9033	13.1018	12.8081	13.0209	13.1485	12.9511		5868	5001	4340	6838	4622	4827	7084	8154	7233	7957	7902	8518	6299	8044	7795	6286	6382	7174		Chromosome	844064	844843	+
SPSF3K_00872	1.3587	3.11097e-42	0.699817	4.00117e-12	0.291944	0.00452756		11.3216	11.7416	11.3122	12.0704	12.1744	12.0411	12.5634	12.6563	12.5651	12.8622	12.6976	12.9215	12.8739	12.7998	12.7086	12.8683	12.9073	12.8866		3739	4617	3232	5778	3824	4128	5838	7658	5755	6736	6096	7770	6172	6524	7275	5655	5399	6860		Chromosome	844859	845266	+
SPSF3K_00873	1.16819	6.09167e-63	0.646132	4.16439e-20	0.390248	3.4996e-08		12.1532	12.1283	11.8471	12.471	12.5861	12.5019	13.0065	12.9651	13.0052	13.1911	13.234	13.226	13.1611	13.216	13.1191	13.4154	13.4106	13.3197		6659	6038	4685	7629	5088	5683	7938	9487	7809	8462	8843	9597	7532	8707	9671	8264	7654	9263		Chromosome	845259	845789	+
SPSF3K_00874	1.68526	3.10685e-34	-0.240215	0.0984171	-0.925542	4.23081e-11		10.5916	10.4224	10.7118	11.3838	11.3373	11.2828	12.0126	11.9166	12.0353	12.3433	12.249	12.1918	10.8622	11.4086	10.9547	10.8317	11.3527	10.9593		2252	1847	2130	3588	2139	2439	3984	4584	3985	4700	4466	4684	1528	2485	2154	1376	1836	1801		Chromosome	845819	846103	-
SPSF3K_00875	-0.208648	0.0237296	-1.49904	6.14877e-61	-1.58837	2.50075e-66		11.4932	11.6223	11.5136	12.1032	12.3185	12.0622	11.9848	11.9477	11.9427	11.3078	11.3286	11.3699	10.5394	10.7889	10.6647	10.1638	10.5316	10.4011		4212	4250	3717	5911	4226	4189	3908	4684	3737	2291	2358	2648	1221	1616	1761	865	1038	1222		Chromosome	846260	847186	+
SPSF3K_00876	-0.411473	8.04186e-08	-1.63	2.55879e-100	-1.83214	4.76245e-124		12.9969	12.9486	12.9306	13.3793	13.5413	13.3418	13.3761	13.1988	13.316	12.5594	12.5308	12.5531	11.696	11.9193	11.7579	11.3455	11.5828	11.4669		11955	10666	9934	14323	9868	10175	10257	11156	9687	5460	5430	6018	2726	3542	3762	1966	2154	2562		Chromosome	847237	848526	+
SPSF3K_00877	-0.936206	5.58214e-27	-0.362707	6.24499e-05	-0.293564	0.00203125		9.51675	9.72882	9.55274	9.21901	9.14056	9.31368	9.11692	8.87616	9.05029	8.71971	8.59746	8.69754	8.87518	8.8405	8.88556	8.72429	8.65181	8.78433		1066	1140	951	796	464	620	532	553	500	378	352	412	383	416	510	317	280	396		Chromosome	848553	848864	-
SPSF3K_00878	-0.812602	2.06166e-21	-0.845318	4.7295e-20	-0.632384	4.62914e-10		8.9761	9.02333	8.92342	8.76343	8.73712	8.7527	8.49771	8.25551	8.31581	8.11308	8.11556	8.27324	7.89849	7.92613	7.92526	7.76003	7.73512	7.70883		731	697	613	579	350	419	345	358	299	247	251	306	193	219	260	161	147	186		Chromosome	848986	849198	+
SPSF3K_00879	-0.3324	2.72291e-05	-1.71295	3.79684e-80	-1.30933	1.11005e-40		10.171	10.1058	10.0771	9.9185	9.78073	9.9576	9.32933	9.17212	9.32814	9.79049	9.73532	9.83472	8.00473	8.38321	8.15205	7.89431	8.05355	7.99123		1681	1482	1370	1296	725	971	617	680	607	798	779	911	208	302	305	177	184	227		Chromosome	849403	851052	+
SPSF3K_00880	0.0332814	0.871744	0.0503288	0.828487	0.341	0.146374		7.11515	6.4547	6.86209	6.45994	6.23376	6.4701	6.07047	6.07006	5.76849	6.85274	6.92619	6.83007	6.39623	6.67681	6.24266	6.40285	6.59158	5.85951		197	113	143	113	59	83	61	75	48	101	108	110	66	90	78	61	65	49		Chromosome	851072	851212	-
SPSF3K_00881	-1.39148	7.01566e-76	-0.291065	0.000177396	0.230164	0.00355655		10.5222	10.4953	10.4784	9.81272	9.86162	9.93823	9.56466	9.65468	9.63353	9.13983	9.19364	9.00553	9.58837	9.49081	9.65432	9.99101	9.73165	9.80827		2146	1943	1811	1204	767	958	727	952	751	507	534	511	630	655	872	767	595	809		Chromosome	851238	852272	-
SPSF3K_00882	-1.36874	2.02111e-52	-2.33204	1.29445e-143	-2.31216	2.46251e-137		11.0418	10.786	10.7078	11.4085	11.5734	11.352	11.4477	11.4268	11.4717	9.40727	9.52537	9.53042	9.1529	9.17089	9.04725	9.17052	9.17987	9.08617		3079	2378	2124	3650	2520	2559	2692	3263	2695	611	673	737	465	524	571	433	405	489		Chromosome	852397	853158	+
SPSF3K_00883	-0.134473	0.0577687	-0.0523717	0.490629	-0.03389	0.660615		10.4295	10.4231	10.5144	10.3052	10.4084	10.2893	10.299	10.3289	10.4199	10.3793	10.2938	10.2917	10.2231	10.3844	10.2314	10.2032	10.4312	10.3075		2012	1848	1857	1696	1122	1223	1212	1522	1298	1202	1149	1252	980	1220	1303	889	968	1145		Chromosome	853221	854039	-
SPSF3K_00884	-0.035942	0.569793	0.113894	0.0737662	0.140572	0.0260765		10.8182	10.8792	10.9098	10.8208	10.9183	10.7623	10.9106	11.0252	10.9484	10.789	10.8701	10.8394	10.8939	11.0243	10.9209	11.0694	11.1865	11.0537		2636	2537	2444	2427	1599	1699	1854	2469	1874	1598	1715	1832	1562	1903	2104	1623	1636	1923		Chromosome	854102	854788	-
SPSF3K_00885	-0.408584	0.148505	0.851808	0.00235474	0.201399	0.490886		10.5329	10.4348	10.4664	12.2135	12.4973	12.1529	13.1428	13.0375	13.1039	10.1711	9.94112	10.0925	13.4675	12.0435	13.5098	13.2722	13.2988	13.3186		2162	1863	1796	6381	4784	4461	8725	9975	8362	1040	899	1090	9315	3861	12681	7483	7083	9256		Chromosome	854879	856147	-
SPSF3K_00886	-0.397539	0.169283	1.18947	2.80674e-05	0.943803	0.000948377		11.1543	11.0077	11.0301	14.1515	14.4293	14.0275	15.1355	14.9201	15.0934	10.6422	10.66	10.7036	15.7407	13.9925	15.8444	16.0386	15.8653	16.0766		3329	2774	2657	24466	18264	16369	34736	36796	33218	1443	1482	1667	45040	14918	63980	50930	41970	62636		Chromosome	856354	858387	+
SPSF3K_00887	-1.08111	5.14765e-07	0.559791	0.0101222	0.0527751	0.819699		10.2836	10.2549	10.1356	11.6985	11.9833	11.6569	12.8202	12.7222	12.8829	9.08512	9.13895	9.22351	12.5957	11.4293	12.7036	12.9297	12.7117	12.9354		1818	1644	1427	4464	3349	3162	6976	8016	7174	488	514	595	5089	2521	7250	5901	4714	7096		Chromosome	858519	859418	+
SPSF3K_00888	-0.577242	0.00897908	0.623842	0.00378887	0.00573809	0.981063		8.78593	8.65571	8.64918	10.8155	11.0031	10.6848	11.9211	11.8464	11.9396	8.11308	8.08695	8.18199	11.7392	10.5731	11.7837	12.0389	11.6779	11.9832		640	539	506	2418	1696	1610	3739	4366	3729	247	246	287	2809	1391	3830	3181	2301	3666		Chromosome	859432	860058	+
SPSF3K_00889	-0.0379119	0.86555	0.633188	0.00305823	0.0123899	0.95776		9.82574	9.72251	9.82803	12.4149	12.573	12.2926	13.4183	13.3209	13.5223	9.78509	9.66352	9.81247	13.3563	12.1707	13.3712	13.5014	13.2227	13.5594		1322	1135	1152	7338	5042	4915	10562	12141	11177	795	741	897	8624	4217	11519	8772	6719	10938		Chromosome	860070	861743	+
SPSF3K_00890	0.224641	0.362045	0.843048	0.000220691	0.125651	0.603123		7.46685	7.31806	7.34587	10.0897	10.1246	9.88476	10.9715	11.1534	11.2079	7.47123	7.65968	7.65535	11.2411	9.91477	11.1407	11.2902	11.0295	11.377		253	210	202	1460	921	923	1934	2699	2244	157	182	198	1988	880	2451	1892	1467	2407		Chromosome	861755	862369	+
SPSF3K_00891	-0.259407	0.258032	0.782468	0.000433855	0.414826	0.0662731		9.47718	9.53066	9.65749	11.778	11.9563	11.6614	12.752	12.6497	12.7828	9.34491	9.26177	9.28942	12.8774	11.6296	12.9188	13.2742	12.9241	13.2099		1037	993	1023	4717	3287	3172	6654	7623	6693	585	560	623	6187	2897	8417	7493	5462	8584		Chromosome	862395	863732	+
SPSF3K_00892	-0.39292	0.18023	0.678263	0.020178	0.373918	0.20889		10.6663	10.5961	10.6728	12.7991	13.0094	12.6993	13.817	13.7705	13.9073	10.2373	10.3026	10.2199	13.8027	12.4214	13.9162	14.41	13.89	14.2708		2372	2084	2073	9579	6824	6517	13925	16583	14597	1089	1156	1191	11752	5018	16808	16469	10672	17913		Chromosome	863758	865299	+
SPSF3K_00893	-0.519392	6.79855e-05	-0.0607808	0.664349	-0.0409583	0.769572		10.8155	10.7204	10.9279	11.2131	11.346	11.2114	11.4004	11.3732	11.3931	10.3539	10.2583	10.3031	11.368	10.7995	11.3544	11.5114	11.1125	11.3907		2631	2272	2475	3187	2152	2321	2605	3144	2552	1181	1121	1262	2171	1628	2843	2206	1554	2430		Chromosome	865493	866503	+
SPSF3K_00894	-0.427499	0.0255964	-0.839533	9.88762e-06	-0.942043	6.53957e-07		11.9556	11.9336	11.9593	14.3686	14.5091	14.3741	14.7728	14.7838	14.7629	11.4867	11.5397	11.5406	13.7724	13.0421	13.8032	14.1939	13.2765	13.8788		5806	5275	5064	28440	19303	20816	27014	33478	26415	2594	2730	2981	11508	7718	15541	14178	6974	13650		Chromosome	866557	869595	-
SPSF3K_00895	0.176733	0.0536909	-0.690789	2.11638e-14	-0.996235	3.00687e-28		13.814	13.7016	13.8101	13.4321	13.5956	13.3748	13.4888	13.4842	13.4239	13.9965	13.9208	13.9402	12.7004	12.9313	12.6954	12.3076	12.6565	12.4254		21068	17978	18280	14858	10246	10411	11091	13597	10440	14791	14237	15747	5472	7147	7209	3833	4537	4982		Chromosome	869715	871205	-
SPSF3K_00896	-0.625929	4.72412e-09	-1.1069	7.98584e-25	-1.47514	2.68947e-42		12.4032	12.4268	12.3494	12.1964	12.4272	12.233	12.3383	12.2607	12.1892	11.8327	11.7418	11.728	11.279	10.9882	11.2639	10.9872	10.5064	10.8359		7920	7427	6638	6306	4557	4716	4994	5820	4434	3298	3141	3395	2041	1856	2670	1533	1020	1653		Chromosome	871304	872281	+
SPSF3K_00897	0.711069	1.91732e-33	0.552516	2.11042e-20	0.51609	6.44892e-18		11.1126	11.0098	11.1566	11.2737	11.3493	11.2799	11.4316	11.4259	11.4072	11.8427	11.8046	11.7649	11.7535	11.9463	11.8495	11.9185	12.0123	11.8793		3234	2778	2901	3324	2157	2434	2662	3261	2577	3321	3281	3483	2837	3609	4009	2926	2902	3411		Chromosome	872313	872945	-
SPSF3K_00898	0.697394	2.82015e-13	0.585798	1.81949e-09	0.682491	2.25667e-12		9.78832	9.63784	9.74989	9.78259	9.83325	9.80311	9.89804	9.70942	9.98167	10.4528	10.4457	10.3656	10.2406	10.5824	10.3223	10.4494	10.6815	10.499		1288	1070	1091	1179	752	872	917	989	957	1265	1277	1318	992	1400	1388	1055	1152	1308		Chromosome	872962	873327	-
SPSF3K_00899	0.760165	2.20373e-33	0.538489	1.84333e-16	0.27307	4.33479e-05		10.3111	10.2497	10.3278	10.2437	10.3415	10.2145	10.4206	10.4451	10.3783	11.1042	11.0972	10.96	10.7788	10.8405	10.7884	10.6359	10.8128	10.6121		1853	1638	1631	1625	1071	1161	1319	1650	1261	1989	2008	1992	1442	1675	1919	1201	1262	1415		Chromosome	873330	873803	-
SPSF3K_00900	1.76814	1.68972e-63	1.36407	2.30016e-36	1.34282	2.08051e-35		11.0595	11.0737	11.2339	10.1673	10.1104	10.089	10.247	10.3195	10.3862	12.9354	12.8524	12.8832	11.3021	11.7244	11.3904	11.4623	11.8322	11.6588		3117	2904	3061	1541	912	1064	1169	1512	1268	7087	6787	7566	2074	3094	2915	2132	2561	2927		Chromosome	873879	874442	-
SPSF3K_00901	1.81506	2.33535e-101	0.0522894	0.577701	-0.0275575	0.775159		10.8431	10.9073	11.036	11.1751	11.1055	11.1382	10.8051	10.8333	10.7538	12.7825	12.7576	12.6895	11.1171	11.3775	11.064	10.6383	10.9184	10.7432		2682	2587	2668	3104	1821	2206	1723	2161	1637	6374	6355	6615	1824	2432	2324	1203	1358	1550		Chromosome	874664	875506	-
SPSF3K_00902	1.10254	7.26195e-24	-0.15229	0.204489	-0.399011	0.000710382		9.89158	9.83444	9.97377	9.77281	9.85411	9.72006	9.88229	9.78714	9.73856	11.0169	11.0176	10.9657	9.40393	9.93262	9.49982	9.26961	9.57099	9.36733		1384	1227	1275	1171	763	823	907	1044	808	1872	1900	2000	554	891	783	464	532	595		Chromosome	875835	876341	+
SPSF3K_00903	1.22311	6.01537e-30	0.237077	0.043611	0.426546	0.000371121		8.87262	8.96892	9.05068	8.90444	8.7412	9.00837	8.45149	8.58794	8.48213	10.3294	10.0695	10.1341	9.06395	9.24807	9.05974	8.8453	9.17277	8.75883		680	671	670	639	351	501	334	452	336	1161	983	1122	437	553	576	345	403	389		Chromosome	876325	876699	+
SPSF3K_00904	1.1528	9.50635e-48	-0.227826	0.00566304	-0.350284	1.65424e-05		12.7722	12.7344	12.7232	13.297	13.5979	13.2643	13.6139	13.5562	13.5854	13.9344	13.8773	13.8748	13.0792	13.2887	13.1222	13.209	13.2923	13.2028		10230	9193	8603	13529	10263	9643	12096	14293	11677	14168	13814	15049	7116	9157	9692	7162	7051	8542		Chromosome	876733	878523	-
SPSF3K_00905	2.05647	0	1.0094	1.03681e-94	0.677499	1.87745e-43		13.5425	13.5016	13.6009	14.4886	14.5448	14.4361	14.9104	14.8976	14.9199	15.632	15.6118	15.5705	15.4529	15.5621	15.4817	15.5366	15.6726	15.5473		17452	15650	15812	30908	19786	21729	29718	36225	29453	45961	45976	48757	36896	44286	49757	35962	36722	43399		Chromosome	878718	881534	+
SPSF3K_00906	0.590796	1.03285e-27	0.572017	2.09963e-25	0.467809	2.26796e-17		13.1479	13.2059	13.2208	12.8623	12.8986	12.8745	12.986	13.0131	12.9364	13.7945	13.7768	13.7759	13.4039	13.5042	13.4404	13.3521	13.5774	13.4015		13275	12749	12148	10008	6319	7359	7826	9808	7445	12858	12884	14051	8913	10633	12085	7909	8592	9804		Chromosome	881674	882954	+
SPSF3K_00907	0.688448	3.46317e-17	0.937996	2.21828e-30	0.644067	5.24411e-15		18.3228	18.198	18.2588	17.687	17.8807	17.6167	18.2586	18.1609	18.3428	18.9594	18.9359	18.9524	18.5241	18.8232	18.6485	18.9365	18.9067	18.8559		479761	405917	399283	283761	199827	197053	302667	347877	315925	461390	460486	508290	310122	424593	446874	379642	345555	430022		Chromosome	883219	884415	+
SPSF3K_00908	1.0109	5.03796e-17	0.326198	0.00886848	-0.249492	0.0467899		14.5548	14.4004	14.4561	14.0076	14.3204	13.9514	14.7561	14.6075	14.7012	15.576	15.4225	15.4447	14.2415	14.6734	14.3339	14.3768	14.6239	14.2996		35210	29186	28608	22144	16936	15528	26703	29627	25309	44211	40324	44684	15931	23917	22454	16095	17750	18274		Chromosome	884629	885387	+
SPSF3K_00909	-0.304625	4.26163e-09	-0.0791463	0.149817	0.137862	0.0114363		12.554	12.5264	12.4819	12.2996	12.3482	12.2755	11.9893	12.106	12.0422	12.1323	12.2412	12.2723	12.2095	12.3001	12.1743	12.1505	12.2227	12.181		8793	7958	7277	6774	4314	4857	3920	5228	4004	4060	4442	4953	3893	4613	5022	3437	3358	4205		Chromosome	885420	886652	-
SPSF3K_00910	0.17835	0.0135745	0.270099	0.000214077	0.420106	7.01279e-09		12.9822	12.9462	12.9153	12.6199	12.6472	12.6169	12.2348	12.4714	12.4175	13.0388	13.2153	13.1199	12.8501	12.9886	12.8506	12.7114	12.8955	12.7822		11834	10648	9829	8459	5308	6155	4648	6736	5195	7614	8729	8916	6071	7437	8028	5072	5355	6381		Chromosome	886652	887878	-
SPSF3K_00911	0.602789	9.82544e-24	0.143742	0.025075	0.334652	2.34914e-07		11.5852	11.663	11.7521	11.4124	11.3053	11.3407	10.748	10.9042	10.8589	12.2764	12.2897	12.2444	11.4474	11.5805	11.4631	11.1234	11.2401	11.1556		4490	4372	4386	3660	2092	2539	1656	2270	1761	4487	4594	4858	2294	2800	3066	1685	1698	2064		Chromosome	887878	888687	-
SPSF3K_00912	1.90544	2.77209e-99	0.790175	4.81057e-18	0.0851789	0.379283		12.3622	12.3453	12.3711	12.5277	12.8135	12.4881	13.1014	13.1153	13.1183	14.2551	14.2773	14.2603	13.3283	13.5857	13.2869	13.0914	13.3104	13.1805		7698	7019	6739	7935	5957	5629	8478	10528	8446	17695	18229	19659	8458	11251	10865	6601	7140	8411		Chromosome	888853	890154	-
SPSF3K_00913	1.7991	7.00181e-165	0.0916386	0.223061	0.193766	0.0149819		9.25153	9.27351	9.27579	9.51574	9.62836	9.5361	9.05644	9.17632	8.97082	11.003	11.1172	11.0551	9.57922	9.74885	9.61257	9.20323	9.28227	9.3083		886	830	784	979	652	724	510	682	473	1854	2036	2128	626	784	847	443	435	571		Chromosome	890242	890628	+
SPSF3K_00914	1.3831	2.7574e-57	0.287413	0.00209483	0.610303	1.75925e-10		9.09626	9.16412	9.074	9.23512	9.26189	9.30905	8.82553	8.8154	8.83779	10.5569	10.4127	10.4929	9.3619	9.77066	9.49615	9.3301	9.48771	9.4719		795	769	681	805	505	618	434	530	431	1360	1248	1440	538	796	781	484	502	640		Chromosome	890631	890981	+
SPSF3K_00915	1.47675	8.09378e-72	0.725284	1.0222e-17	0.97587	4.74584e-30		10.0892	10.309	10.1184	10.3658	10.1183	10.3969	9.99498	9.9824	10.0289	11.6928	11.5787	11.6726	10.949	11.1321	10.9871	10.8841	11.0334	11.0034		1588	1707	1410	1769	917	1318	981	1196	989	2993	2805	3267	1623	2051	2203	1427	1471	1857		Chromosome	891026	891571	+
SPSF3K_00916	1.55561	2.12833e-76	1.65925	3.19451e-86	1.19133	4.42301e-45		14.8854	14.7852	14.9279	14.9038	15.0401	14.8383	15.4836	15.4022	15.4598	16.4467	16.4126	16.409	16.4718	16.7485	16.5315	16.5102	16.7903	16.606		44278	38108	39675	41216	27893	28718	44215	51398	42824	80847	80099	87186	74766	100796	103014	70625	79690	90406		Chromosome	891802	894486	+
SPSF3K_00917	1.01556	3.67456e-74	0.326676	1.53339e-08	0.0315759	0.60955		11.1215	11.0155	11.0154	11.1954	11.3359	11.199	11.5054	11.5498	11.6223	12.0688	12.079	12.051	11.4882	11.6508	11.563	11.6013	11.5895	11.5835		3254	2789	2630	3148	2137	2301	2802	3554	2992	3885	3969	4248	2360	2940	3286	2348	2164	2778		Chromosome	894786	895529	+
SPSF3K_00918	1.51408	1.50145e-73	0.60657	1.49597e-12	0.311105	0.000352267		9.20383	9.18997	9.22745	9.56331	9.65885	9.59816	9.75659	9.8687	9.92189	10.7293	10.7476	10.6669	10.1354	10.382	10.0961	10.1285	10.3006	10.0482		857	783	758	1012	666	756	831	1105	918	1533	1575	1625	922	1218	1186	844	884	956		Chromosome	895605	895979	-
SPSF3K_00919	1.91252	1.80645e-222	0.608972	2.56619e-23	0.279904	6.69399e-06		10.6874	10.743	10.7105	11.2386	11.288	11.1712	11.4321	11.4805	11.4545	12.6312	12.6223	12.6175	11.7881	11.9763	11.7495	11.6998	11.8152	11.6905		2407	2308	2128	3244	2067	2257	2663	3387	2663	5739	5786	6293	2906	3685	3740	2514	2531	2992		Chromosome	895969	896853	-
SPSF3K_00920	2.27548	1.30262e-161	1.13841	1.62592e-40	0.77285	2.64653e-19		11.1595	11.1784	11.13	11.1564	11.2246	11.1712	11.2931	11.4206	11.3154	13.4028	13.4214	13.4639	12.2367	12.5215	12.1817	12.0307	12.2642	12.0437		3341	3123	2848	3064	1978	2257	2418	3249	2418	9800	10070	11318	3967	5379	5048	3163	3456	3823		Chromosome	896924	897568	+
SPSF3K_00921	1.60308	2.67984e-98	0.0469374	0.56921	-0.134469	0.0929167		11.5714	11.5091	11.4478	12.514	12.7587	12.5557	12.7013	12.7701	12.7532	13.1161	13.1126	13.1081	12.5852	12.7732	12.6133	12.5078	12.7342	12.5719		4447	3929	3551	7860	5735	5899	6424	8287	6557	8033	8129	8843	5052	6405	6810	4404	4788	5515		Chromosome	897713	899629	+
SPSF3K_00922	0.799202	2.20946e-58	0.718924	4.4873e-46	0.598103	2.83044e-32		13.5063	13.4917	13.6179	12.9776	13.0073	12.9387	13.1579	13.1567	13.2139	14.3514	14.3581	14.306	13.6772	13.6322	13.7667	13.841	13.7324	13.7469		17020	15543	15999	10841	6814	7694	8817	10835	9025	18917	19279	20292	10773	11620	15153	11101	9567	12457		Chromosome	899764	900870	+
SPSF3K_00923	0.746695	5.95295e-74	0.573	5.57832e-43	0.584109	1.70027e-44		14.0392	14.0964	14.1792	13.663	13.7256	13.632	13.7636	13.7327	13.7913	14.8703	14.8392	14.8478	14.2202	14.2629	14.2563	14.3816	14.3214	14.3362		24627	23639	23610	17437	11213	12443	13419	16154	13469	27108	26911	29544	15698	17993	21277	16148	14392	18743		Chromosome	901037	902020	+
SPSF3K_00924	0.582315	6.58618e-70	0.28667	1.85761e-17	0.254515	5.22417e-14		13.8318	13.8618	13.8453	13.6852	13.7439	13.6947	13.8592	13.8442	13.8472	14.4653	14.3899	14.4294	14.0143	13.9525	14.0153	14.131	14.0628	14.1187		21329	20091	18731	17708	11356	12996	14339	17452	14001	20471	19709	22105	13609	14510	18003	13573	12030	16120		Chromosome	902050	902742	+
SPSF3K_00925	0.415668	2.15016e-30	0.0860268	0.0230931	0.0864407	0.0221382		14.3193	14.2863	14.3393	14.3991	14.4035	14.3602	14.6549	14.5794	14.6159	14.7604	14.7017	14.7295	14.4333	14.5023	14.4844	14.7562	14.6697	14.6829		29906	26966	26382	29048	17940	20616	24894	29054	23857	25118	24465	27217	18197	21242	24923	20936	18323	23836		Chromosome	902735	903664	+
SPSF3K_00926	1.24938	3.94093e-64	0.6306	1.87738e-16	0.160148	0.0426413		11.1715	10.9789	10.8842	10.6683	10.8613	10.6641	11.1105	11.0935	11.1583	12.2783	12.2768	12.2394	11.3573	11.4412	11.2832	11.2438	11.3177	11.2799		3369	2719	2401	2183	1537	1587	2130	2589	2168	4493	4553	4841	2155	2542	2706	1832	1792	2250		Chromosome	903705	904340	-
SPSF3K_00927	2.54921	7.23988e-217	1.24309	2.53342e-52	0.716759	2.61242e-18		12.0754	12.0624	12.0843	12.499	12.7534	12.3893	12.9801	13.0497	13.0546	14.5923	14.6627	14.6106	13.7497	13.9078	13.7278	13.6658	13.8356	13.7287		6309	5768	5523	7779	5714	5256	7794	10060	8081	22355	23812	25063	11328	14067	14750	9831	10277	12301		Chromosome	904472	906976	+
SPSF3K_00928	1.64773	2.27235e-145	1.14595	2.06448e-70	1.15371	1.96935e-71		12.6703	12.5388	12.654	12.8153	12.9192	12.7459	12.9373	12.9831	13.0658	14.2964	14.2452	14.266	13.9026	14.0892	13.9221	14.1238	14.2092	14.1143		9532	8027	8200	9687	6410	6731	7566	9606	8144	18210	17828	19737	12595	15952	16877	13505	13315	16071		Chromosome	907101	908300	+
SPSF3K_00929	1.15169	5.8128e-60	0.700841	6.41126e-23	0.863909	4.58824e-34		13.7057	13.5611	13.7372	14.022	14.1357	13.9904	14.1735	14.1217	14.226	14.8481	14.838	14.7772	14.6675	14.869	14.7093	14.9922	15.1432	14.9728		19543	16310	17379	22365	14900	15953	17829	21154	18206	26694	26890	28132	21405	27391	29128	24659	25442	29142		Chromosome	908325	909671	+
SPSF3K_00930	0.531195	6.57702e-06	0.825493	1.84561e-10	0.872885	6.16336e-11		7.23781	7.50028	7.07878	6.90698	6.96318	6.8348	6.83073	6.78333	6.92909	7.74824	7.87576	7.78503	7.62408	7.76159	7.72037	7.66928	7.72546	7.69354		215	239	167	156	100	108	106	126	112	191	212	217	159	195	225	151	146	184		Chromosome	909694	910131	-
SPSF3K_00931	2.58617	5.80489e-151	0.411629	4.82054e-05	-0.600124	2.19226e-09		12.4098	12.3447	12.3175	13.711	14.0348	13.5655	14.7926	14.7773	14.8707	14.9176	14.9732	14.9381	14.0988	14.3384	14.1371	14.1634	14.3117	14.1622		7956	7016	6493	18027	13894	11883	27387	33327	28466	28011	29532	31451	14430	18960	19590	13881	14296	16613		Chromosome	910492	911385	+
SPSF3K_00932	2.82299	1.42231e-175	0.591997	5.47316e-09	-0.185048	0.0770695		12.4283	12.394	12.4265	13.8645	14.1516	13.7326	14.6844	14.7507	14.8229	15.2253	15.2522	15.2377	14.4062	14.7012	14.4297	14.4984	14.6887	14.5114		8059	7260	7003	20052	15066	13342	25408	32719	27537	34670	35834	38712	17858	24383	23995	17510	18566	21164		Chromosome	911382	912359	+
SPSF3K_00933	2.37947	1.78717e-215	0.752557	7.30583e-23	0.0597828	0.463799		12.1041	12.1765	12.1153	13.3268	13.4775	13.2613	14.026	14.1421	14.1157	14.5012	14.5328	14.4979	14.0663	14.2406	14.0139	14.09	14.2885	14.0779		6436	6243	5643	13811	9441	9623	16096	21456	16866	20988	21762	23179	14109	17717	17986	13192	14068	15670		Chromosome	912356	913267	+
SPSF3K_00934	1.31812	2.66631e-107	0.599694	2.66064e-23	0.181958	0.00317016		12.6542	12.6494	12.6272	13.3675	13.5033	13.2916	13.8685	13.9211	13.9844	13.9448	13.9741	13.9648	13.9463	14.0671	13.9513	14.0607	14.1933	14.0645		9426	8667	8049	14207	9611	9827	14431	18408	15398	14270	14773	16017	12983	15709	17222	12927	13169	15525		Chromosome	913348	914745	+
SPSF3K_00935	-0.260951	0.00174992	-0.4399	2.11213e-07	0.0450925	0.629086		10.5074	10.4294	10.4503	10.5279	10.2543	10.5519	10.0311	9.8713	9.90932	10.2039	10.2285	10.1758	9.94216	10.1269	9.96953	9.94533	10.0833	9.91929		2124	1856	1776	1980	1008	1468	1006	1107	910	1064	1098	1155	806	1020	1086	743	760	874		Chromosome	914906	916453	+
SPSF3K_00936	2.07442	1.25879e-210	-0.953981	8.14178e-49	-1.2824	1.09095e-82		9.65036	9.64587	9.73135	11.8992	12.0786	11.9213	11.9126	11.9188	11.8095	11.6943	11.8094	11.7288	11.0908	10.9199	11.0296	10.6502	10.5833	10.5698		1170	1076	1077	5131	3578	3799	3717	4591	3407	2996	3292	3397	1791	1770	2269	1213	1076	1374		Chromosome	916558	917289	+
SPSF3K_00937	0.353	0.11196	-1.046	1.01195e-06	-1.20347	1.75547e-08		8.41911	8.46624	8.59452	11.0652	11.1839	11.1205	11.391	11.3502	11.322	8.97541	8.69925	8.84572	10.3044	9.38636	10.3601	10.5251	9.60301	10.1871		495	472	487	2876	1923	2179	2588	3094	2429	452	378	457	1037	609	1425	1112	544	1053		Chromosome	917302	918480	+
SPSF3K_00938	-0.572598	0.114635	-0.95066	0.00744253	-1.10278	0.00181097		7.98167	7.91325	8.06576	11.1308	11.4406	11.1185	11.5248	11.6413	11.6519	7.42561	7.40543	7.44835	10.624	9.25583	10.6114	11.0151	9.62656	10.554		364	320	336	3010	2298	2176	2840	3787	3054	152	152	171	1295	556	1697	1563	553	1359		Chromosome	918464	919420	+
SPSF3K_00939	-0.476431	0.219623	-0.882374	0.018357	-0.914839	0.0143205		7.29543	7.19216	7.32482	11.0567	11.3339	10.9458	11.5304	11.4788	11.5329	6.81077	6.76219	6.85516	10.5012	9.1872	10.6425	11.1513	9.64973	10.6273		224	192	199	2859	2134	1930	2851	3383	2812	98	96	112	1189	530	1734	1718	562	1430		Chromosome	919422	920402	+
SPSF3K_00940	0.378078	0.0214793	-0.520324	0.00164143	-0.676204	3.68411e-05		9.85372	9.75379	9.86496	10.5147	10.6852	10.5954	10.8234	10.8715	10.8132	10.1446	10.2034	10.2545	10.2565	9.60247	10.2855	10.4453	9.74606	10.2074		1348	1160	1182	1962	1360	1513	1745	2219	1706	1021	1079	1220	1003	708	1353	1052	601	1068		Chromosome	920423	921142	-
SPSF3K_00941	-2.20251	3.74221e-10	-0.496515	0.169834	-0.813569	0.021786		9.27877	9.30933	9.37641	11.3834	11.5322	11.3345	11.9414	11.931	11.9334	7.17296	7.04992	7.22597	11.2214	9.87504	11.2875	11.6068	10.2272	11.2117		903	851	841	3587	2449	2528	3792	4630	3713	127	118	146	1961	856	2714	2357	840	2146		Chromosome	921338	923122	+
SPSF3K_00942	-2.05221	1.40584e-07	-0.316701	0.422453	-0.760097	0.0464268		7.59477	7.71388	7.8858	9.77158	9.8082	9.70428	10.348	10.3327	10.3506	5.52295	5.84205	5.90416	9.70852	8.36421	9.85674	10.0765	8.60515	9.70907		277	278	296	1170	739	814	1254	1526	1237	38	49	56	685	298	1004	814	271	755		Chromosome	923119	923604	+
SPSF3K_00943	-1.63914	2.99464e-05	-0.344048	0.397838	-0.770054	0.050165		8.33611	8.17968	8.34206	10.6801	10.9988	10.5021	11.4852	11.5162	11.375	6.88006	6.60966	6.55179	10.7587	9.21928	10.7488	11.1655	9.75559	10.813		467	386	408	2201	1691	1418	2763	3472	2520	103	86	90	1422	542	1867	1735	605	1627		Chromosome	923645	924532	+
SPSF3K_00944	-2.11713	1.88919e-09	-0.313208	0.37802	-0.902343	0.0081724		7.80336	7.90881	8.07839	9.72797	9.88023	9.66131	10.6584	10.5173	10.5762	5.88844	6.13815	5.61203	9.72104	8.51828	9.78788	10.1638	8.86922	9.74104		321	319	339	1135	777	790	1556	1735	1447	50	61	45	691	332	957	865	326	772		Chromosome	924519	925328	+
SPSF3K_00945	-1.46839	0.000308098	-0.375202	0.336545	-1.14343	0.00229073		6.42646	6.39246	6.36725	8.72845	8.84336	8.60559	9.63026	9.59307	9.56303	4.76552	5.2388	5.08488	8.6536	7.29395	8.72868	8.89019	7.47172	8.65999		120	108	100	565	377	378	761	912	715	21	31	30	328	140	457	356	122	363		Chromosome	925330	925737	+
SPSF3K_00946	-1.0893	2.02666e-14	-2.64378	1.85398e-64	-2.50914	7.61233e-43		8.16116	8.54275	8.25941	8.99343	8.87339	9.06166	8.16942	8.41357	8.03243	7.21648	7.29971	7.26394	6.35398	6.31054	6.49881	6.18431	5.45355	5.65359		413	498	385	680	385	520	274	400	245	131	141	150	64	69	94	52	28	42		Chromosome	925835	925933	-
SPSF3K_00947	-0.739934	9.30114e-07	-2.9271	3.89523e-59	-2.66858	4.91514e-39		7.56384	7.37711	7.29626	8.31542	8.37199	8.17272	7.58928	7.76809	7.95501	6.64549	6.67262	6.77854	5.10389	5.67159	5.56125	5.65119	5.08176	4.92975		271	219	195	423	271	279	182	254	232	87	90	106	25	43	47	35	21	24		Chromosome	925987	926220	-
SPSF3K_00948	-0.483736	3.83321e-27	-0.446048	1.17973e-22	-0.357823	7.00932e-15		14.6357	14.6518	14.5989	14.02	14.1316	14.0077	13.9141	13.8776	13.8501	14.121	14.1795	14.1349	13.5442	13.6677	13.6087	13.5639	13.4952	13.5095		37240	34741	31585	22334	14858	16146	14895	17861	14029	16124	17034	18022	9824	11910	13581	9160	8116	10566		Chromosome	926368	926628	-
SPSF3K_00949	0.561075	2.16301e-10	0.179056	0.0530645	0.502833	2.5212e-08		12.1511	12.0341	12.1019	11.8097	11.9965	11.7816	11.7302	11.6333	11.7459	12.6282	12.6534	12.6893	11.9047	12.2313	11.9751	12.0725	12.319	12.2165		6649	5656	5591	4822	3380	3448	3275	3766	3260	5727	5912	6614	3151	4398	4374	3256	3590	4310		Chromosome	926734	927669	-
SPSF3K_00950	1.10511	5.48184e-37	0.45893	5.70509e-07	0.693099	6.67219e-14		10.5794	10.5202	10.4918	10.0828	10.1737	10.0028	9.93363	9.75936	9.77714	11.6248	11.6361	11.6414	10.4644	10.7528	10.393	10.4051	10.6203	10.5143		2233	1977	1828	1453	953	1002	940	1024	830	2855	2919	3197	1159	1576	1458	1023	1104	1322		Chromosome	927673	928116	-
SPSF3K_00951	0.320531	0.000585346	0.487638	6.51674e-07	0.884051	7.43065e-19		11.2861	11.3008	11.2512	9.95029	9.66101	10.0782	9.20567	9.56285	9.34224	11.6091	11.5653	11.6237	10.3548	10.4879	10.3398	10.2272	10.2875	10.2668		3648	3400	3098	1325	667	1056	566	893	613	2824	2779	3158	1074	1311	1405	904	876	1113		Chromosome	928200	928979	-
SPSF3K_00952	-2.31331	1.34451e-164	-1.31611	1.20682e-53	-0.840485	1.59681e-22		14.4076	14.6134	14.491	13.4641	13.2595	13.5391	13.1378	13.1285	12.9005	12.1732	12.1708	12.2373	12.18	12.0259	12.1219	12.1754	12.1954	12.2857		31793	33830	29308	15191	8116	11667	8695	10625	7262	4177	4230	4834	3814	3814	4843	3497	3295	4522		Chromosome	929246	930265	+
SPSF3K_00953	-0.459573	6.47466e-21	-0.431989	6.99802e-18	-0.238323	2.96311e-06		13.7707	13.7433	13.8794	13.1108	13.1259	13.127	13.0491	12.9215	12.911	13.3761	13.3297	13.3121	12.67	12.7384	12.6587	12.6966	12.756	12.7177		20444	18506	19179	11890	7398	8767	8176	9204	7315	9620	9450	10187	5358	6252	7028	5020	4861	6102		Chromosome	930334	930789	+
SPSF3K_00954	-1.75789	2.53148e-90	-0.711058	1.23966e-15	-0.337389	0.000202161		11.5064	11.6979	11.6595	10.9122	10.6466	10.8309	10.7164	10.6313	10.4441	9.88286	9.7949	9.92783	10.0286	10.1493	10.0998	10.2742	10.3248	10.198		4251	4479	4113	2586	1324	1782	1620	1878	1320	851	812	972	856	1036	1189	934	899	1061		Chromosome	930896	931183	+
SPSF3K_00955	-1.50612	1.4419e-87	-0.605719	3.62773e-15	-0.196892	0.0127552		13.9243	13.9207	14.055	13.2536	13.0686	13.3066	13.2532	13.1099	13.0113	12.4992	12.4324	12.4552	12.5376	12.6953	12.5866	12.9088	12.9881	12.896		22742	20928	21663	13128	7110	9930	9419	10489	7842	5237	5072	5623	4888	6068	6685	5816	5710	6905		Chromosome	931170	932399	+
SPSF3K_00956	0.209179	0.0895603	-0.146196	0.25177	0.199121	0.113786		14.643	14.6243	14.7794	13.7458	13.7913	13.742	13.4768	13.4595	13.4162	14.9938	14.8049	14.874	13.3791	13.9092	13.4977	13.5068	13.8733	13.5415		37431	34086	35794	18467	11735	13430	10999	13366	10384	29531	26280	30085	8761	14080	12575	8805	10549	10803		Chromosome	932559	932906	+
SPSF3K_00957	1.75108	2.78294e-40	0.0359456	0.80687	-0.451366	0.000989007		11.0833	11.0602	11.0322	11.0537	11.5204	10.9927	11.3987	11.391	11.4491	12.8244	12.8086	12.7907	11.1367	11.4276	11.1471	10.7354	11.2222	10.888		3169	2877	2661	2853	2429	1994	2602	3183	2653	6562	6584	7096	1849	2518	2462	1287	1677	1714		Chromosome	933587	934267	+
SPSF3K_00959	0.976287	4.56047e-29	-0.265426	0.00380486	-0.119517	0.207201		11.6179	11.6229	11.6783	11.457	11.5216	11.4599	11.2745	11.2043	11.2908	12.6492	12.5706	12.6251	11.1036	11.4138	11.1038	10.9664	11.3129	11.1138		4593	4252	4167	3775	2431	2758	2387	2796	2377	5811	5582	6326	1807	2494	2389	1511	1786	2005		Chromosome	934463	935677	+
SPSF3K_00960	3.26465	7.51164e-257	0.926932	5.63979e-22	0.209698	0.0350475		10.9476	11.0119	11.0099	11.9896	12.0846	11.8934	12.4931	12.3904	12.4987	14.2698	14.2273	14.259	12.8063	13.1402	12.7769	12.5163	12.8249	12.6557		2884	2782	2620	5463	3593	3726	5560	6368	5496	17877	17608	19641	5889	8261	7628	4430	5099	5845		Chromosome	935764	936324	+
SPSF3K_00961	2.86578	8.20449e-200	1.41669	1.00001e-49	0.875421	8.73039e-20		14.0825	14.0219	14.0783	14.664	14.88	14.5263	15.2673	15.1132	15.274	16.9463	16.9291	16.9043	15.998	16.2995	16.0247	15.9997	16.205	16.0739		25378	22449	22016	34904	24963	23132	38059	42066	37647	114308	114578	122903	53836	73833	72500	49578	53115	62517		Chromosome	936325	938277	+
SPSF3K_00962	1.90959	6.18655e-220	0.969798	1.7514e-57	0.755278	2.49875e-35		14.6796	14.6378	14.6865	14.9569	15.0485	14.9442	15.2298	15.1129	15.1673	16.6149	16.5686	16.5483	15.9008	16.0672	15.8857	15.8837	16.0258	15.8631		38392	34407	33561	42762	28055	30906	37083	42058	34963	90848	89245	96028	50327	62852	65839	45746	46910	54019		Chromosome	938418	940142	+
SPSF3K_00963	0.086226	0.190037	-0.786201	5.0921e-31	-0.669653	2.15199e-20		10.3456	10.3716	10.3967	10.3229	10.5523	10.3401	9.96538	10.0424	10.0231	10.4697	10.4207	10.4799	9.57003	9.63454	9.65432	9.27885	9.37789	9.37455		1898	1783	1711	1717	1240	1267	961	1247	985	1280	1255	1427	622	724	872	467	465	598		Chromosome	940241	940888	+
SPSF3K_00964	-0.145892	0.135164	-0.942666	8.91201e-22	-0.955229	4.77047e-21		9.76585	9.82387	9.785	9.79472	10.1354	9.93373	9.80419	9.83849	9.73678	9.52228	9.6538	9.75198	9.02072	9.03028	9.00914	8.73776	9.05041	8.73662		1268	1218	1118	1189	928	955	859	1082	807	662	736	860	424	475	556	320	370	383		Chromosome	940890	941321	+
SPSF3K_00965	-0.278693	0.00174453	-0.925898	4.76134e-24	-0.827955	3.34087e-18		9.49642	9.6432	9.53758	9.66064	9.70968	9.81786	9.61509	9.42467	9.50988	9.29758	9.30464	9.24739	8.7545	8.96556	8.70025	8.5572	8.86042	8.65999		1051	1074	941	1083	690	881	753	811	689	566	577	605	352	454	448	282	324	363		Chromosome	941321	941866	+
SPSF3K_00966	0.451948	2.16674e-11	-0.189066	0.010594	-0.0210375	0.79538		10.901	10.8348	10.8944	10.4067	10.4389	10.3503	10.0552	10.0676	10.062	11.4393	11.2156	11.3213	10.1401	10.3365	10.1462	9.97405	10.1169	10.03		2792	2460	2418	1820	1146	1276	1023	1269	1012	2510	2180	2560	925	1180	1228	758	778	944		Chromosome	941887	942330	-
SPSF3K_00967	0.237641	0.068461	-0.590444	4.91298e-06	-0.631441	9.90801e-07		17.2165	17.0053	17.0171	16.9745	17.3749	16.943	17.1622	17.0308	17.1466	17.3456	17.2805	17.3347	16.3421	16.7584	16.4277	16.35	16.6703	16.408		222825	177578	168838	173165	140729	123529	141547	158930	137869	150752	146187	165628	68339	101485	95861	63202	73329	78810		Chromosome	942552	943859	+
SPSF3K_00968	0.836664	4.74492e-08	1.44353	2.15151e-20	1.39134	1.12582e-19		6.48266	6.62679	6.47309	6.49605	6.30159	6.53501	6.4063	6.86901	6.65555	7.45316	7.16387	7.38085	7.62408	8.07381	7.82937	8.14389	7.99845	7.91414		125	128	108	116	62	87	78	134	92	155	128	163	159	243	243	211	177	215		Chromosome	944109	944423	+
SPSF3K_00969	0.243165	2.59052e-09	0.0394662	0.365422	0.185509	7.77207e-06		11.881	11.8495	11.9203	12.195	12.2533	12.1782	12.2208	12.1647	12.2425	12.1047	12.1134	12.1607	12.2554	12.2669	12.222	12.3517	12.441	12.3902		5513	4976	4929	6300	4039	4540	4603	5445	4601	3983	4065	4584	4019	4508	5191	3952	3907	4862		Chromosome	945272	946462	+
SPSF3K_00970	3.03091	1.21254e-167	1.64899	1.24033e-49	1.09854	1.01724e-22		9.84731	9.89406	9.81173	10.1729	9.81595	10.2219	10.2446	10.4407	10.2852	12.8579	12.9188	12.8531	11.6519	11.8813	11.6411	11.4623	11.5794	11.2043		1342	1279	1139	1547	743	1167	1167	1645	1182	6716	7107	7410	2644	3450	3469	2132	2149	2135		Chromosome	946556	947230	-
SPSF3K_00971	0.637691	2.24596e-06	0.0777159	0.634732	-0.155034	0.358313		6.63923	6.74111	6.85232	6.74639	6.76916	6.43652	6.72165	6.69224	6.68536	7.26909	7.38678	7.42341	6.55386	6.70729	6.89409	6.63158	6.59158	6.43875		140	139	142	139	87	81	98	118	94	136	150	168	74	92	125	72	65	75		Chromosome	947396	947755	+
SPSF3K_00972	0.629898	6.13858e-28	0.0454222	0.47875	-0.101464	0.110906		9.89883	9.93504	10.0301	10.2551	10.1916	10.1882	10.226	10.2129	10.2495	10.5183	10.5677	10.6562	10.255	10.2171	10.3014	10.0853	10.196	10.1042		1391	1316	1326	1638	965	1140	1152	1404	1153	1324	1390	1613	1002	1086	1368	819	822	994		Chromosome	947792	948814	+
SPSF3K_00973	1.18633	3.52685e-23	-0.304298	0.0186562	-0.230109	0.103353		7.71227	7.65677	7.7237	8.28822	8.15687	8.27601	7.7297	7.89095	7.75166	8.797	8.8154	8.98294	7.80748	8.11986	7.88655	7.3333	7.92437	7.4051		301	267	264	415	233	300	201	277	201	399	410	503	181	251	253	119	168	150		Chromosome	949275	949598	+
SPSF3K_00974	1.43224	4.95924e-79	0.131391	0.100281	-0.0602255	0.464032		11.3361	11.3911	11.2802	12.1741	12.0998	12.174	12.1929	12.1912	12.2169	12.7213	12.7758	12.8038	12.2443	12.426	12.1616	11.9984	12.289	12.1193		3777	3620	3161	6209	3631	4527	4515	5546	4520	6109	6436	7161	3988	5034	4978	3093	3516	4029		Chromosome	949588	951588	+
SPSF3K_00975	1.43636	2.49667e-76	0.349549	5.65574e-06	0.254067	0.00109174		9.06162	9.03357	8.97838	10.0679	10.1539	10.0836	10.1751	10.2473	10.2816	10.4042	10.4725	10.4859	10.4279	10.5407	10.3762	10.3062	10.6151	10.5284		776	702	637	1438	940	1060	1112	1438	1179	1223	1301	1433	1130	1360	1441	955	1100	1335		Chromosome	951588	952067	+
SPSF3K_00976	1.20535	5.17518e-36	0.263309	0.00748842	0.0757927	0.459901		9.72332	9.83327	9.57669	10.7233	10.7453	10.6329	10.8234	10.9187	10.8581	10.9016	10.8617	10.9836	10.9312	11.103	10.8472	10.7576	11.1336	10.9155		1231	1226	967	2268	1418	1553	1745	2293	1760	1728	1705	2025	1603	2010	1999	1307	1577	1747		Chromosome	952131	952715	+
SPSF3K_00977	1.2586	2.31664e-60	0.401547	2.0778e-07	0.216889	0.00571886		10.7129	10.6476	10.6319	11.6917	11.7693	11.6768	11.9569	11.9529	12.0046	11.908	11.9523	11.9032	12.0672	12.1642	12.1085	11.9984	12.3826	12.1592		2450	2160	2015	4443	2887	3206	3833	4701	3901	3475	3635	3834	3527	4198	4798	3093	3752	4142		Chromosome	952724	953731	+
SPSF3K_00978	1.41407	1.36146e-63	0.355709	1.85812e-05	0.189619	0.0240719		8.97805	8.97105	8.79918	10.0966	10.1199	10.0085	10.3178	10.3736	10.3828	10.2841	10.2724	10.416	10.4356	10.5311	10.3192	10.4371	10.6965	10.5001		732	672	562	1467	918	1006	1228	1570	1265	1125	1132	1365	1136	1351	1385	1046	1164	1309		Chromosome	953724	954044	+
SPSF3K_00979	1.28369	4.5161e-74	0.43588	8.76997e-10	0.38747	5.38105e-08		11.7937	11.8009	11.7649	12.8528	12.9733	12.8279	13.0559	13.0591	13.1351	13.0766	13.0155	13.1141	13.3103	13.3852	13.2665	13.3233	13.6264	13.448		5189	4811	4425	9942	6655	7125	8215	10126	8545	7816	7600	8880	8353	9791	10712	7753	8889	10125		Chromosome	954152	955927	+
SPSF3K_00980	1.07513	1.53251e-39	0.174036	0.040064	0.138552	0.10443		12.0936	11.9985	12.0019	13.2178	13.424	13.1764	13.4923	13.5333	13.6009	13.0784	13.1321	13.1084	13.3863	13.5716	13.3857	13.5477	13.8194	13.6644		6389	5518	5216	12806	9097	9073	11118	14068	11803	7826	8240	8845	8805	11142	11635	9058	10162	11764		Chromosome	955929	957308	+
SPSF3K_00981	0.949556	3.46071e-44	0.0261694	0.722628	-0.0668773	0.349027		11.047	10.957	10.8649	12.1879	12.2979	12.1892	12.4738	12.472	12.5457	11.8531	11.9335	11.9322	12.2268	12.3337	12.1908	12.3286	12.5459	12.41		3090	2678	2369	6269	4166	4575	5486	6739	5678	3345	3588	3912	3940	4722	5080	3889	4202	4929		Chromosome	957348	957965	+
SPSF3K_00982	1.05066	3.79794e-46	0.741558	2.40583e-22	0.574102	8.37934e-14		11.1325	10.9889	11.168	10.6775	10.6574	10.6659	10.7437	10.7574	10.7764	12.1043	12.1843	12.1535	11.354	11.5504	11.307	11.2185	11.46	11.3096		3279	2738	2924	2197	1334	1589	1651	2050	1663	3982	4270	4561	2150	2742	2751	1800	1978	2297		Chromosome	958163	958903	+
SPSF3K_00983	1.55649	1.78987e-46	1.21996	3.86002e-26	1.12584	1.05405e-21		8.43629	8.4991	8.62642	8.26748	7.98183	8.38126	8.11115	8.20286	8.16529	10.0135	10.1169	10.0712	9.38307	9.61458	9.28909	9.17382	9.46756	9.17422		501	483	498	409	206	323	263	345	269	932	1016	1074	546	714	676	434	495	520		Chromosome	959259	959855	-
SPSF3K_00984	1.10046	4.68603e-28	0.319757	0.00205984	0.832719	2.89425e-16		12.3231	12.148	12.3144	12.3013	12.085	12.3025	11.9418	11.8861	11.8881	13.3501	13.4231	13.3166	12.3831	12.7517	12.4995	12.6526	12.9169	12.6258		7492	6121	6479	6782	3594	4949	3793	4488	3598	9448	10082	10219	4391	6310	6293	4869	5435	5725		Chromosome	960140	960646	+
SPSF3K_00985	1.3232	3.71673e-70	0.715393	3.96549e-21	0.26138	0.000759014		12.9426	12.8273	12.8468	12.668	12.6929	12.5985	12.6794	12.795	12.8409	14.1513	14.2145	14.2208	13.2477	13.523	13.3209	12.9516	13.1449	13.0009		11513	9805	9373	8746	5479	6077	6327	8431	6968	16467	17453	19128	7998	10773	11124	5991	6366	7426		Chromosome	960764	962728	+
SPSF3K_00986	1.15006	1.73178e-103	1.18408	4.72959e-105	0.976144	9.90581e-72		11.9829	11.8565	11.9133	11.5858	11.5944	11.5873	11.6981	11.7409	11.7735	13.0436	13.0617	13.0977	12.734	12.8741	12.703	12.7137	12.7722	12.6525		5917	5000	4905	4128	2557	3013	3203	4058	3323	7639	7847	8780	5601	6869	7247	5080	4916	5832		Chromosome	962740	963762	+
SPSF3K_00987	1.04739	8.9146e-72	1.37789	1.00272e-121	1.23454	3.43119e-98		13.6537	13.6666	13.587	13.3839	13.4058	13.3277	13.5843	13.6429	13.6925	14.6719	14.6523	14.7248	14.7114	14.8511	14.683	14.7921	14.9723	14.8545		18851	17547	15660	14369	8983	10076	11850	15179	12577	23624	23642	27128	22066	27053	28601	21464	22600	26848		Chromosome	963767	966079	+
SPSF3K_00988	0.205402	0.00196389	-0.53081	6.39366e-16	-0.470406	1.0159e-12		13.3613	13.4013	13.1691	14.1476	14.2433	14.1608	14.082	14.1062	14.1078	13.4504	13.5055	13.5984	13.6679	13.607	13.6849	13.7056	13.5434	13.6315		15392	14599	11720	24401	16054	17954	16734	20928	16773	10129	10675	12424	10704	11419	14318	10106	8392	11499		Chromosome	966145	968028	+
SPSF3K_00989	1.65398	2.64829e-132	0.232813	0.000850114	0.0854457	0.235714		10.0469	9.93176	9.88906	10.6484	10.8176	10.8106	10.8856	10.9324	10.9781	11.5656	11.6679	11.5895	10.9094	11.0872	10.9693	11.0773	10.9694	11.0042		1542	1313	1202	2153	1491	1757	1822	2315	1913	2740	2984	3084	1579	1988	2176	1632	1407	1858		Chromosome	968083	969042	-
SPSF3K_00990	0.793544	2.10548e-37	-0.244665	8.41984e-05	-0.487612	4.74954e-15		9.69624	9.85766	9.67562	10.708	10.7463	10.6982	10.8447	10.9067	10.8457	10.5378	10.4758	10.5914	10.4279	10.4879	10.4995	10.2865	10.4489	10.4011		1208	1247	1036	2244	1419	1625	1771	2274	1745	1342	1304	1542	1130	1311	1570	942	980	1222		Chromosome	969164	970303	+
SPSF3K_00991	1.31429	1.11305e-69	0.448283	3.20388e-09	-0.0541154	0.501244		11.0111	10.9989	11.0628	11.6549	11.5848	11.6124	12.0028	11.9633	11.9935	12.3393	12.3436	12.3283	12.0516	12.169	11.9712	11.7768	12.1195	11.8814		3014	2757	2718	4331	2540	3066	3957	4735	3871	4687	4769	5149	3489	4212	4362	2652	3126	3416		Chromosome	970293	971426	+
SPSF3K_00992	1.11222	7.45947e-44	0.414109	3.79246e-07	0.121195	0.151039		11.3863	11.4242	11.4253	12.0123	11.9289	11.991	12.315	12.2708	12.2624	12.5715	12.4761	12.5202	12.3502	12.4939	12.3261	12.2308	12.6113	12.3444		3911	3704	3496	5550	3225	3987	4914	5861	4665	5506	5228	5882	4292	5277	5580	3634	4397	4710		Chromosome	971423	972853	+
SPSF3K_00993	0.883628	3.67203e-68	0.515976	4.27357e-24	0.362845	1.2231e-12		12.4354	12.4112	12.499	12.9797	12.9079	12.9329	13.3191	13.2539	13.29	13.3259	13.3296	13.3407	13.3923	13.5467	13.4261	13.5916	13.7303	13.6266		8099	7347	7364	10857	6360	7663	9860	11590	9514	9291	9449	10391	8842	10951	11966	9338	9553	11460		Chromosome	972873	975269	+
SPSF3K_00994	-0.0662399	0.664138	-1.12623	7.2911e-14	-1.12148	5.33993e-13		10.4237	10.3014	10.67	10.2481	10.1976	10.2402	9.69841	9.56285	9.65252	10.4618	10.4104	10.3469	8.85639	9.42814	8.97528	8.3153	8.88233	8.31488		2004	1698	2069	1630	969	1182	798	893	761	1273	1246	1301	378	627	543	238	329	285		Chromosome	975528	975725	+
SPSF3K_00995	4.84401e-05	0.999544	-0.911612	3.98734e-26	-0.854367	6.82383e-23		14.0168	13.9634	14.1209	13.9202	13.8225	13.9486	13.5288	13.5351	13.5339	14.0509	14.0255	14.0293	12.9022	13.1753	12.8631	12.5491	12.8406	12.6311		24249	21557	22676	20842	11992	15498	11403	14086	11267	15359	15309	16750	6294	8465	8098	4532	5155	5746		Chromosome	975817	976530	+
SPSF3K_00996	-0.0700181	0.39069	-0.756218	1.0288e-21	-0.739906	1.42525e-20		13.4887	13.5044	13.4825	13.2665	13.1408	13.387	12.9751	13.0398	13.0131	13.4228	13.4142	13.4286	12.4407	12.6568	12.4291	12.184	12.4202	12.1953		16813	15681	14565	13246	7475	10499	7767	9991	7852	9937	10020	11044	4570	5908	5993	3518	3851	4247		Chromosome	976546	977040	+
SPSF3K_00997	-0.0226761	0.758368	-0.650796	4.22779e-20	-0.536182	7.99038e-14		13.275	13.2012	13.2871	13.0862	12.9346	13.1622	12.6427	12.7489	12.6882	13.2697	13.2317	13.1946	12.3837	12.5094	12.3441	12.0936	12.2791	12.0959		14498	12708	12720	11689	6479	8984	6168	8166	6268	8936	8829	9390	4393	5334	5650	3304	3492	3964		Chromosome	977042	977578	+
SPSF3K_00998	-0.0943085	0.24395	-0.678871	4.84299e-18	-0.540124	7.34321e-12		15.938	15.8539	15.9867	15.8121	15.8206	15.8884	15.5585	15.5422	15.6167	15.8485	15.8368	15.8133	15.0637	15.3155	15.0933	14.8984	15.1906	14.9938		91853	79940	82660	77360	47915	59469	46572	56634	47742	53406	53737	57694	28170	37327	38013	23106	26292	29569		Chromosome	977594	979099	+
SPSF3K_00999	-0.0987154	0.223443	-0.81182	4.91519e-25	-0.638575	6.0927e-16		15.1148	15.1331	15.1661	15.2117	15.2478	15.2594	15.0188	14.9708	14.9874	15.0238	15.0247	15.0694	14.3	14.6213	14.3412	14.2433	14.4921	14.3153		51911	48503	46799	51023	32213	38454	32036	38111	30864	30150	30604	34449	16591	23069	22568	14672	16200	18474		Chromosome	979118	979996	+
SPSF3K_01000	-0.098386	0.187495	-0.691032	1.39863e-21	-0.493812	1.24324e-11		16.3257	16.2266	16.3323	16.4565	16.5864	16.5136	16.3986	16.309	16.3641	16.1866	16.2083	16.1968	15.7036	15.988	15.7795	15.77	15.9613	15.8542		120170	103506	105032	120924	81473	91727	83376	96366	80154	67511	69520	75264	43897	59497	61164	42278	44858	53687		Chromosome	980113	981519	+
SPSF3K_01001	-0.136687	0.0161092	-0.601527	5.89051e-27	-0.282012	6.79293e-07		14.3797	14.5614	14.4714	14.6523	14.675	14.6782	14.3429	14.393	14.2948	14.3588	14.2786	14.3691	14.0407	14.1448	14.0126	13.996	14.0889	14.0994		31184	32632	28913	34623	21656	25701	20052	25532	19095	19014	18245	21199	13861	16579	17970	12360	12250	15906		Chromosome	981532	981948	+
SPSF3K_01002	2.3988	3.16289e-06	0.620217	0.243104	-1.2134	0.0197722		3.83304	4.17596	3.82903	4.29399	5.60545	4.4154	5.6015	6.42154	5.55904	4.43803	6.56057	6.28263	4.88397	5.89988	5.31692	5.10417	4.88749	4.43648		15	19	13	21	37	17	43	97	41	16	83	74	21	51	39	23	18	16		Chromosome	981981	982310	+
SPSF3K_01003	1.24249	4.68021e-43	0.438344	1.95088e-06	-0.0898982	0.351487		13.2475	13.2211	13.2291	13.7226	14.0832	13.6113	14.4343	14.3486	14.4362	14.4916	14.4616	14.4708	14.2011	14.3345	14.2351	14.3169	14.3538	14.2795		14224	12884	12218	18173	14368	12266	21363	24758	21062	20848	20714	22749	15491	18909	20967	15440	14719	18021		Chromosome	982375	983646	+
SPSF3K_01004	1.26977	2.90444e-65	0.625404	8.53189e-17	0.156671	0.0413325		10.4952	10.3933	10.4576	10.8846	11.1712	10.87	11.6723	11.5652	11.6974	11.7706	11.7468	11.6296	11.6205	11.606	11.5852	11.8085	11.8243	11.7737		2106	1810	1785	2537	1906	1831	3146	3592	3152	3159	3152	3171	2587	2850	3337	2711	2547	3170		Chromosome	983650	983838	+
SPSF3K_01005	0.475846	5.56278e-11	0.255681	0.00066782	0.385907	2.18165e-07		11.6173	11.6025	11.6365	11.4516	11.6903	11.3486	11.5013	11.4809	11.5558	12.0266	12.1282	12.1251	11.7221	11.832	11.7167	11.8581	11.9264	11.9094		4591	4192	4048	3761	2733	2553	2794	3388	2857	3773	4107	4472	2776	3334	3656	2806	2734	3483		Chromosome	983869	984738	+
SPSF3K_01006	-1.53332	1.09125e-83	-0.556247	7.00718e-10	0.747314	2.87488e-14		11.3162	11.3508	11.2221	9.34148	9.37117	9.43556	8.12192	8.11791	8.33003	9.66064	9.78425	9.85196	8.86017	8.86774	8.76572	9.11314	8.84712	8.81646		3725	3520	3036	867	545	675	265	325	302	729	806	922	379	424	469	416	321	405		Chromosome	985014	986057	+
SPSF3K_01007	-1.16237	3.41436e-49	-0.447625	4.26122e-07	0.451557	1.40347e-06		10.9977	10.9884	10.8997	9.3677	9.41522	9.61702	8.57029	8.63456	8.82111	9.72985	9.76993	9.90398	9.01395	9.06306	8.99621	9.16056	9.03485	9.17146		2986	2737	2427	883	562	766	363	467	426	765	798	956	422	486	551	430	366	519		Chromosome	986143	986667	+
SPSF3K_01008	-0.968807	1.55234e-44	-0.547583	1.34835e-14	0.280306	0.000112329		13.467	13.3421	13.3531	12.2474	12.391	12.3741	11.742	11.6837	11.8221	12.4313	12.3551	12.4718	11.6682	11.907	11.7875	12.0923	12.034	11.9619		16563	14012	13315	6533	4444	5201	3302	3900	3437	4996	4807	5688	2674	3512	3840	3301	2946	3612		Chromosome	986682	989087	+
SPSF3K_01009	-0.624229	0.0794663	1.1	0.00418952	0.967691	0.0225102		4.90546	4.62894	4.61022	4.05674	3.4914	4.02139	3.73608	3.72978	3.75178	4.64329	4.09326	3.80527	4.55147	4.80897	4.93858	4.7964	4.4911	4.10765		38	28	26	17	6	12	9	11	9	19	12	10	16	22	29	18	13	12		Chromosome	989267	989509	+
SPSF3K_01010	-1.00953	3.5305e-22	1.02305	3.52742e-21	1.2803	6.4194e-29		8.82992	8.76046	8.99624	7.75446	7.65872	7.71441	7.27868	7.40193	7.41166	7.77759	7.90882	7.91001	8.79454	8.55226	8.80481	8.6503	8.49003	8.71784		660	580	645	285	164	202	146	196	158	195	217	237	362	340	482	301	250	378		Chromosome	989582	989947	+
SPSF3K_01011	-0.878508	1.72878e-23	0.520221	3.72792e-09	0.76651	3.35127e-18		11.2722	11.1793	11.2934	10.9271	10.8089	11.0375	10.6649	10.8663	10.8605	10.4101	10.3976	10.3088	11.5568	11.3071	11.4683	11.6743	11.4343	11.5778		3613	3125	3190	2613	1482	2057	1563	2211	1763	1228	1235	1267	2475	2316	3077	2470	1943	2767		Chromosome	990000	991073	+
SPSF3K_01012	-0.672607	1.12268e-11	0.410061	4.05143e-05	0.671741	1.15477e-11		10.8111	11.0088	10.8728	10.8484	10.639	10.9164	10.5227	10.9042	10.8081	10.22	10.218	10.2486	11.2861	11.144	11.2162	11.4904	11.3153	11.463		2623	2776	2382	2474	1317	1891	1416	2270	1700	1076	1090	1215	2051	2068	2583	2174	1789	2555		Chromosome	991082	991750	+
SPSF3K_01013	-0.980207	7.4452e-16	0.358303	0.00424172	0.701252	1.82376e-08		9.76017	9.71744	9.57965	9.08517	8.9979	9.03947	8.85811	8.7799	8.80762	8.57258	8.85326	8.70446	9.56077	9.15715	9.44948	9.56973	9.21826	9.69569		1263	1131	969	725	420	512	444	517	422	341	421	414	618	519	756	572	416	748		Chromosome	991773	992717	-
SPSF3K_01014	-0.316079	2.95969e-13	-0.353093	1.0272e-15	-0.23344	2.67831e-07		12.1834	12.1815	12.0963	12.153	12.1861	12.1965	11.8617	11.9498	12.0031	11.8177	11.8337	11.864	11.8431	11.8146	11.819	11.7293	11.6953	11.6943		6800	6265	5569	6119	3855	4598	3588	4691	3897	3264	3348	3731	3019	3294	3925	2566	2329	3000		Chromosome	992902	996168	+
SPSF3K_01015	-0.113067	0.0262783	-0.180063	0.00041258	-0.142755	0.00550521		13.3166	13.2818	13.2315	13.4202	13.5523	13.4663	13.3713	13.4994	13.5338	13.1339	13.1856	13.1723	13.2873	13.3345	13.278	13.3178	13.3483	13.3156		14922	13438	12239	14735	9943	11093	10223	13741	11266	8133	8551	9246	8221	9453	10798	7723	7330	9237		Chromosome	996158	999796	+
SPSF3K_01016	-1.67177	1.1762e-94	-1.8359	2.35178e-92	-2.53896	6.56818e-166		10.0432	9.98124	10.1051	9.66196	9.68661	9.53014	10.3248	10.2383	10.2804	8.40873	8.30134	8.4359	7.74345	7.90656	7.7759	7.54207	7.90738	7.81867		1538	1359	1397	1084	679	721	1234	1429	1178	304	286	343	173	216	234	138	166	201		Chromosome	999907	1001037	+
SPSF3K_01017	-1.64422	8.36284e-73	-2.00964	4.20136e-86	-2.35836	5.43945e-119		9.665	9.85189	9.68529	9.42501	9.49707	9.3229	10.0139	9.94959	9.86279	8.04229	8.09846	8.17204	7.48416	7.40969	7.40526	7.45782	7.77313	7.58994		1182	1242	1043	919	595	624	994	1169	881	235	248	285	144	152	180	130	151	171		Chromosome	1001052	1001864	+
SPSF3K_01018	-0.947417	7.02689e-22	-1.45093	1.41135e-48	-1.11771	4.11241e-29		14.115	13.9498	14.1773	13.7028	13.8966	13.6706	13.3452	13.2054	13.2697	13.2822	13.0706	13.0456	12.159	12.4568	12.2977	12.1246	12.2882	12.0505		25957	21354	23579	17925	12624	12781	10040	11207	9381	9014	7896	8468	3759	5143	5471	3376	3514	3841		Chromosome	1001992	1002168	+
SPSF3K_01019	-0.590465	1.19221e-11	0.120481	0.190805	0.0138236	0.885869		12.55	12.5614	12.7311	12.2274	12.1269	12.2434	12.138	12.2023	12.151	12.1108	11.9918	11.9733	12.3675	12.1792	12.4053	12.3623	12.0491	12.1028		8769	8154	8650	6443	3700	4750	4346	5589	4318	4000	3736	4025	4344	4242	5895	3981	2977	3983		Chromosome	1002277	1002657	-
SPSF3K_01020	-0.0323552	0.588008	0.337401	5.02481e-09	0.111051	0.0614362		13.7281	13.8051	13.8082	13.805	13.908	13.8055	14.0681	14.0441	14.0571	13.7218	13.779	13.7443	14.1955	14.1254	14.2098	14.2698	14.0342	14.1881		19850	19316	18256	19241	12724	14034	16573	20047	16194	12226	12904	13747	15431	16357	20603	14944	11794	16915		Chromosome	1002811	1004595	+
SPSF3K_01021	-0.275633	9.77324e-07	0.563158	1.05848e-23	0.506949	2.08826e-19		13.8569	13.8633	13.9311	13.6632	13.7617	13.6948	13.8598	13.7912	13.8084	13.6148	13.5902	13.6204	14.2974	14.1885	14.3203	14.4382	14.2362	14.2987		21703	20112	19879	17440	11497	12997	14344	16823	13629	11352	11321	12615	16561	17089	22243	16794	13567	18262		Chromosome	1004604	1005713	+
SPSF3K_01022	-0.509455	8.63749e-13	0.603924	2.71974e-17	0.53493	7.7565e-14		11.7509	11.546	11.8037	11.3335	11.358	11.3782	11.6139	11.4161	11.5247	11.2356	11.1542	11.1961	11.9422	11.9594	11.9768	12.142	12.0148	12.002		5037	4031	4546	3465	2170	2606	3021	3239	2796	2179	2089	2347	3234	3642	4379	3417	2907	3714		Chromosome	1005867	1006205	+
SPSF3K_01023	-0.771317	2.93251e-41	-1.1474	1.51145e-84	-0.866114	2.27995e-46		12.4966	12.4043	12.4425	12.1683	12.2486	12.2582	11.7977	11.7191	11.7508	11.6808	11.7008	11.6517	11.1005	11.0872	11.0504	11.0078	10.7331	10.9155		8450	7312	7081	6184	4026	4799	3432	3997	3271	2968	3053	3220	1803	1988	2302	1555	1194	1747		Chromosome	1006297	1007148	+
SPSF3K_01024	0.452725	2.46629e-15	-0.686152	8.77867e-33	-1.16093	2.90973e-89		12.5533	12.5934	12.5212	13.1207	13.2671	13.1304	13.2189	13.2552	13.2188	12.9264	13.0666	13.0295	12.4691	12.5367	12.4572	11.9975	12.1653	12.0463		8789	8337	7478	11972	8159	8788	9198	11601	9056	7043	7874	8374	4661	5436	6111	3091	3227	3830		Chromosome	1007264	1008418	+
SPSF3K_01025	0.207869	4.99545e-06	-0.461024	5.0623e-24	-0.824823	9.3142e-70		11.5551	11.6284	11.6682	12.1117	12.0652	12.1379	12.1176	12.123	12.0959	11.7833	11.8423	11.8484	11.6816	11.638	11.6172	11.2328	11.3589	11.2734		4397	4268	4138	5946	3545	4415	4285	5290	4156	3187	3368	3691	2699	2914	3412	1818	1844	2240		Chromosome	1008408	1009340	+
SPSF3K_01026	0.223537	8.35756e-05	-0.873806	1.32306e-54	-1.17168	3.82059e-95		12.0648	12.1077	12.0214	12.9397	13.0269	12.9141	13.0233	13.0529	13.0183	12.2073	12.3044	12.3494	12.0114	12.1863	12.0587	11.8053	11.8944	11.881		6263	5952	5287	10560	6907	7564	8031	10082	7880	4277	4641	5225	3393	4263	4635	2705	2674	3415		Chromosome	1009344	1010147	+
SPSF3K_01027	0.100864	0.00178689	-0.720207	2.12035e-113	-1.07513	4.5131e-246		13.4911	13.4758	13.4613	14.0559	14.1172	14.0659	14.2356	14.2115	14.2653	13.5469	13.5849	13.5985	13.341	13.3811	13.356	13.1338	13.2044	13.15		16842	15373	14353	22897	14710	16811	18614	22514	18709	10830	11279	12425	8533	9763	11398	6798	6634	8235		Chromosome	1010147	1011364	+
SPSF3K_01028	-0.0184213	0.803139	-0.738026	4.04107e-26	-1.20276	1.66017e-66		13.3704	13.3262	13.2409	13.7527	13.5592	13.7868	13.8004	13.8628	13.8718	13.2778	13.3062	13.3013	12.9058	13.0679	12.9173	12.605	12.7441	12.5758		15489	13858	12319	18556	9991	13853	13766	17679	14242	8986	9297	10111	6310	7857	8408	4711	4821	5530		Chromosome	1011375	1013150	+
SPSF3K_01029	0.0292873	0.755983	-1.37085	1.13727e-52	-2.36138	5.23014e-151		13.643	13.6533	13.5797	13.8642	13.8217	13.9162	14.0073	14.0697	14.0561	13.581	13.687	13.694	12.3997	12.7161	12.3497	11.5896	11.8512	11.5995		18712	17386	15581	20048	11985	15154	15889	20406	16183	11089	12107	13276	4442	6156	5672	2329	2595	2809		Chromosome	1013147	1014895	+
SPSF3K_01030	-0.0489664	0.549765	-0.683624	3.3131e-18	-1.67497	2.48419e-101		14.0732	14.0631	13.9648	14.1793	14.0304	14.1904	14.3332	14.3824	14.3495	13.933	14.008	14.0144	13.4134	13.5726	13.3614	12.5373	12.8443	12.6448		25215	23100	20350	24943	13851	18327	19917	25345	19834	14154	15124	16578	8972	11150	11441	4495	5168	5801		Chromosome	1014892	1017369	+
SPSF3K_01031	-0.146812	0.133224	-0.598424	4.67023e-10	-1.6011	6.49746e-63		13.1134	13.0915	13.0656	13.0841	12.9437	13.1438	13.3021	13.3116	13.2572	12.905	12.9659	12.9591	12.4117	12.6187	12.3405	11.5199	11.928	11.5923		12961	11777	10909	11672	6520	8870	9744	12063	9300	6939	7343	7975	4479	5754	5636	2219	2737	2795		Chromosome	1017371	1018303	+
SPSF3K_01032	-0.166001	0.0532888	-0.673429	1.58747e-15	-1.66823	2.06243e-87		13.9943	14.012	13.9894	13.9069	13.8674	13.966	14.2505	14.1722	14.158	13.7998	13.853	13.8446	13.1771	13.4068	13.1228	12.4016	12.7218	12.4358		23873	22295	20700	20650	12371	15686	18807	21908	17367	12905	13583	14737	7616	9939	9696	4091	4747	5018		Chromosome	1018306	1020339	+
SPSF3K_01033	-0.332481	0.0132945	-0.2282	0.0999533	-0.867844	1.52558e-10		10.5182	10.5026	10.5884	10.4441	10.0818	10.5112	10.5559	10.5099	10.4581	10.3281	10.0941	10.1844	9.99295	10.3534	10.0202	9.40514	9.91072	9.57358		2140	1953	1955	1868	894	1427	1449	1726	1333	1160	1000	1162	835	1194	1125	510	674	687		Chromosome	1020352	1020792	+
SPSF3K_01034	-0.0196465	0.629558	0.0715832	0.0783511	0.0627347	0.127016		13.3891	13.3138	13.4325	13.4733	13.5333	13.5035	13.5002	13.4412	13.4184	13.3409	13.3876	13.3499	13.5469	13.5859	13.5907	13.5222	13.5344	13.4927		15691	13740	14069	15288	9813	11383	11179	13198	10400	9388	9837	10458	9842	11253	13412	8899	8340	10444		Chromosome	1020915	1023206	+
SPSF3K_01035	-0.242935	9.94365e-07	-1.00002	4.57165e-92	-1.14214	1.96388e-118		13.3058	13.2958	13.2365	13.9909	14.0917	13.9624	14.0761	13.9792	14.0803	13.0885	12.9699	13.0498	13.0259	12.9882	13.0338	12.9063	12.8617	12.942		14811	13569	12281	21889	14453	15647	16665	19164	16457	7881	7363	8493	6858	7435	9116	5806	5231	7129		Chromosome	1023297	1024520	+
SPSF3K_01036	-0.166124	0.0129047	-0.827563	1.00017e-37	-0.918759	3.56921e-46		11.0956	10.905	10.8317	11.8848	11.8867	11.8965	12.159	12.0835	12.1712	10.7516	10.8284	10.7694	11.0933	11.1037	10.9916	11.2024	11.1892	11.267		3196	2583	2315	5080	3132	3734	4410	5147	4379	1557	1666	1745	1794	2011	2210	1780	1639	2230		Chromosome	1024546	1025037	+
SPSF3K_01037	-0.0940962	0.0945734	-0.619926	2.73302e-30	-0.713092	1.78127e-39		12.3716	12.4011	12.308	13.2874	13.3425	13.2987	13.4811	13.4137	13.5134	12.2505	12.2416	12.3071	12.7447	12.588	12.7318	12.8074	12.6726	12.7865		7748	7296	6450	13439	8597	9876	11032	12948	11108	4407	4443	5074	5643	5633	7393	5421	4588	6400		Chromosome	1025268	1025771	+
SPSF3K_01038	-0.462717	9.61847e-21	-0.83871	4.52859e-65	-0.79623	8.60473e-58		12.1441	12.2366	12.1158	12.6668	12.7339	12.6685	12.6448	12.6362	12.685	11.7647	11.6346	11.7105	11.8653	11.8445	11.8452	11.787	11.8743	11.9136		6617	6509	5645	8739	5637	6379	6177	7552	6254	3146	2916	3354	3066	3363	3997	2671	2637	3493		Chromosome	1025786	1026466	+
SPSF3K_01039	0.850874	2.5103e-43	-0.19182	0.00264157	-0.340233	6.45777e-08		15.2565	15.1976	15.4047	15.3135	15.3631	15.3201	15.1812	15.1354	15.1948	16.1582	16.1341	16.1266	15.0578	15.2586	15.0973	14.833	14.8852	14.7712		57268	50720	55216	54753	34892	40106	35854	42719	35636	66194	66036	71686	28055	35883	38119	22082	21276	25340		Chromosome	1026627	1027157	+
SPSF3K_01040	0.0800445	0.144035	-0.324563	1.74196e-09	-0.0395387	0.4928		13.8022	13.6827	13.8751	13.7809	13.8867	13.777	13.3744	13.3276	13.3577	13.897	13.8691	13.8398	13.4583	13.521	13.4929	13.3749	13.2968	13.2678		20896	17744	19122	18923	12538	13759	10245	12198	9971	13805	13736	14688	9256	10758	12533	8035	7073	8936		Chromosome	1027198	1027398	+
SPSF3K_01041	-0.235499	0.00141307	-0.181237	0.016115	0.312628	2.55172e-05		15.2003	15.0507	15.3481	15.221	15.1773	15.2701	14.6478	14.5523	14.672	15.0533	14.9571	14.8931	15.0689	15.0078	15.0489	15.0252	14.8844	14.8987		55081	45810	53091	51352	30676	38739	24771	28514	24803	30773	29203	30486	28272	30158	36859	25229	21264	27682		Chromosome	1027451	1027810	+
SPSF3K_01042	-0.682185	1.23348e-50	0.0912795	0.0582667	0.482634	5.78613e-25		13.4412	13.4739	13.4406	12.8258	12.767	12.8168	12.5121	12.5622	12.4951	12.8023	12.7501	12.7576	12.9682	12.7922	12.9195	13.0154	12.9677	13.0335		16269	15353	14148	9758	5768	7070	5634	7174	5482	6462	6322	6935	6589	6490	8421	6262	5630	7596		Chromosome	1027879	1030089	-
SPSF3K_01043	-0.13913	0.000113798	-0.42716	1.4643e-30	-0.404124	1.44186e-25		12.8381	12.7997	12.7585	12.5582	12.5239	12.5001	12.205	12.2105	12.2268	12.6529	12.6638	12.664	12.0721	12.1142	12.116	11.7598	11.8043	11.8619		10708	9619	8816	8105	4873	5676	4553	5621	4551	5826	5955	6499	3539	4055	4823	2621	2512	3370		Chromosome	1030399	1031559	+
SPSF3K_01044	-0.576875	4.86447e-36	-0.159466	0.000888152	-0.100472	0.0418141		12.6264	12.7367	12.6381	12.2814	12.3038	12.2923	12.0911	12.1038	12.1056	12.1036	12.0444	12.1248	12.1632	12.0811	12.1531	11.9621	11.9556	12.0754		9246	9208	8110	6689	4183	4914	4207	5220	4184	3980	3875	4471	3770	3963	4949	3016	2790	3908		Chromosome	1031559	1032239	+
SPSF3K_01045	0.154204	0.00526438	0.362699	3.55154e-11	0.23326	2.33387e-05		11.5824	11.5489	11.6118	11.7298	11.7518	11.692	12.0409	11.8291	12.0079	11.7838	11.7135	11.7075	12.0806	12.0654	12.1136	12.2212	12.1622	12.1983		4481	4039	3979	4562	2852	3240	4063	4314	3910	3188	3080	3347	3560	3920	4815	3610	3220	4256		Chromosome	1032300	1033466	+
SPSF3K_01046	-1.38429	3.36032e-66	0.00179283	0.983861	0.383703	5.03626e-06		12.1437	11.8391	11.9475	10.699	10.7402	10.7444	10.6768	10.4693	10.5989	10.6531	10.5729	10.5745	10.7362	10.7628	10.689	11.0676	10.8665	10.9561		6615	4940	5023	2230	1413	1678	1576	1678	1470	1454	1395	1524	1400	1587	1791	1621	1310	1797		Chromosome	1033527	1033865	+
SPSF3K_01047	-1.25506	6.49092e-59	-0.597226	3.58191e-14	-0.251342	0.00181097		12.8744	12.9389	12.7903	12.2166	12.3519	12.225	12.1162	12.117	12.153	11.5481	11.5849	11.707	11.7054	11.6085	11.6905	11.9332	11.6779	11.9997		10981	10594	9013	6395	4325	4690	4281	5268	4324	2707	2817	3346	2744	2855	3590	2956	2301	3708		Chromosome	1033938	1035329	+
SPSF3K_01048	-1.18804	6.6863e-123	-0.339143	1.93282e-11	0.193012	0.000195175		11.0919	11.0502	11.1396	10.7334	10.7269	10.7682	10.5054	10.4564	10.5215	9.89128	9.96646	9.87053	10.3441	10.449	10.4155	10.6714	10.6977	10.6893		3188	2857	2867	2284	1400	1706	1399	1663	1393	856	915	934	1066	1276	1481	1231	1165	1493		Chromosome	1035356	1036603	-
SPSF3K_01049	-0.529396	2.2193e-18	-0.666111	4.27815e-26	-0.584169	2.90395e-18		11.0479	10.95	10.9838	10.7713	10.8195	10.7933	10.3876	10.3809	10.3177	10.3769	10.5437	10.4738	10.1401	10.0293	10.2103	9.85763	9.71953	9.76136		3092	2665	2573	2345	1493	1736	1289	1578	1209	1200	1367	1421	925	953	1284	699	590	783		Chromosome	1036671	1037090	-
SPSF3K_01050	-1.50794	7.3908e-56	-0.190264	0.0589464	0.445022	7.05272e-06		12.2122	12.3301	12.2904	11.2789	11.2761	11.3144	10.7833	10.8226	10.728	10.8007	10.7411	10.7752	11.1827	10.8635	11.2262	11.3874	11.0038	11.2501		6937	6945	6372	3336	2050	2493	1697	2145	1608	1611	1568	1752	1909	1702	2601	2024	1441	2204		Chromosome	1037312	1038454	+
SPSF3K_01051	-1.51142	4.42325e-60	-0.652746	3.28387e-12	0.14314	0.144302		12.7659	12.6397	12.7023	12.0899	12.1497	12.213	11.6959	11.5656	11.6561	11.2008	11.1611	11.2187	11.5764	11.294	11.6075	11.9458	11.5808	11.7981		10185	8609	8479	5857	3759	4651	3198	3593	3063	2127	2099	2384	2509	2295	3389	2982	2151	3224		Chromosome	1038456	1039670	+
SPSF3K_01052	0.0405011	0.576681	-1.83882	2.7641e-156	-1.95639	9.63117e-172		11.7079	11.7661	11.588	13.0429	13.2351	13.0517	13.0012	12.9636	12.93	11.6439	11.7224	11.8173	11.3262	11.2252	11.2725	11.0605	10.9436	11.0249		4889	4696	3914	11343	7980	8321	7909	9477	7412	2893	3099	3612	2109	2188	2686	1613	1382	1885		Chromosome	1039754	1040953	+
SPSF3K_01053	-0.68716	1.18333e-08	-1.87125	9.52179e-55	-1.66729	1.32468e-43		14.449	14.2697	14.4969	14.9289	14.9908	14.9245	14.754	14.6455	14.7316	13.8369	13.6398	13.6801	12.8582	13.3605	12.9642	12.9128	13.26	12.9337		32720	26657	29428	41940	26955	30487	26664	30417	25849	13242	11717	13148	6105	9625	8686	5832	6895	7088		Chromosome	1041135	1041449	+
SPSF3K_01054	-0.350729	0.00063319	-1.92373	2.46634e-80	-1.94897	3.91018e-82		13.7036	13.8005	13.9021	14.6183	14.7538	14.5953	14.6125	14.6107	14.5913	13.4565	13.399	13.5036	12.6318	12.9571	12.5853	12.472	12.8325	12.6431		19515	19255	19484	33816	22872	24265	24173	29692	23453	10172	9915	11634	5218	7276	6679	4296	5126	5794		Chromosome	1041459	1041782	+
SPSF3K_01055	-0.692772	8.72233e-12	-1.91717	3.80128e-80	-1.63437	1.84103e-58		14.4794	14.2741	14.5279	15.2504	15.3514	15.2733	15.0872	14.9579	15.0589	13.7666	13.7355	13.7133	13.2395	13.5946	13.2647	13.2552	13.5768	13.3544		33416	26739	30067	52411	34611	38826	33592	37773	32432	12612	12521	13454	7953	11321	10699	7395	8589	9489		Chromosome	1041810	1042103	+
SPSF3K_01056	-1.98296	2.43294e-121	-0.238055	0.00654062	0.145985	0.102626		12.8366	12.8342	12.8562	11.9137	11.6551	11.9724	11.5445	11.5327	11.4507	10.8334	10.8959	10.8551	11.6859	11.4665	11.6865	11.6998	11.5241	11.7332		10697	9852	9434	5183	2667	3936	2879	3512	2656	1648	1746	1852	2707	2587	3580	2514	2068	3082		Chromosome	1042317	1043225	+
SPSF3K_01057	-1.87628	2.7156e-97	-0.241636	0.00896297	0.298142	0.00132363		11.8525	11.9091	11.9947	11.0925	10.879	11.1902	10.6473	10.5948	10.5832	10.0455	10.1042	9.99144	10.8837	10.6279	10.9284	10.9854	10.8264	10.9014		5405	5186	5190	2931	1556	2287	1544	1831	1454	953	1007	1016	1551	1445	2115	1531	1274	1730		Chromosome	1043229	1043675	+
SPSF3K_01058	-1.68924	2.01407e-154	-0.435836	1.49642e-11	-0.0123595	0.863196		13.4981	13.4296	13.5313	12.7976	12.8667	12.8678	12.5302	12.5052	12.4615	11.8138	11.7677	11.8145	12.4722	12.2767	12.4682	12.5933	12.3776	12.4813		16924	14888	15067	9569	6181	7325	5705	6896	5356	3255	3198	3605	4671	4539	6158	4673	3739	5179		Chromosome	1043675	1044562	+
SPSF3K_01059	-2.47531	2.40261e-71	-1.08148	1.14211e-14	-0.365656	0.0120548		10.3659	10.339	10.4017	9.32485	9.31483	9.43343	8.7442	8.87357	8.94333	7.73334	7.99756	7.99148	8.3812	8.06206	8.39209	8.86179	8.12878	8.39272		1925	1743	1717	857	524	674	410	552	464	189	231	251	271	241	361	349	194	301		Chromosome	1044769	1045290	+
SPSF3K_01060	-2.27148	0	-0.822496	8.69153e-45	-0.434061	5.62143e-13		11.799	11.7401	11.8676	10.7848	10.806	10.8015	10.4919	10.5727	10.593	9.53092	9.57565	9.50687	9.95458	9.931	10.038	10.1688	10.0372	10.1483		5208	4612	4752	2367	1479	1746	1386	1803	1464	666	697	725	813	890	1139	868	736	1025		Chromosome	1045307	1046563	+
SPSF3K_01061	-2.3037	0	-0.763739	4.21382e-48	-0.373738	6.01097e-12		11.7073	11.7158	11.7352	10.6356	10.666	10.7461	10.3931	10.4778	10.4132	9.40257	9.41001	9.45242	9.96515	9.88007	9.91836	10.0605	10.0527	10.0586		4887	4535	4335	2134	1342	1680	1294	1688	1292	609	621	698	819	859	1048	805	744	963		Chromosome	1046607	1047539	+
SPSF3K_01062	-2.12519	0	-0.834628	3.24765e-52	-0.572182	1.17815e-24		12.5779	12.46	12.5793	11.5551	11.5614	11.6139	11.3776	11.421	11.4674	10.3169	10.4901	10.4411	10.7556	10.7501	10.7263	10.8074	10.8819	10.8635		8940	7600	7786	4041	2499	3069	2564	3250	2687	1151	1317	1389	1419	1573	1838	1353	1324	1685		Chromosome	1047559	1048647	+
SPSF3K_01063	-1.60919	2.51301e-235	-0.357159	7.0653e-13	0.0174563	0.74864		13.2419	13.2159	13.3142	12.5446	12.4752	12.5926	12.2875	12.4128	12.3991	11.6019	11.6909	11.6553	12.1659	12.187	12.1919	12.3422	12.416	12.3967		14169	12838	12961	8029	4711	6052	4821	6468	5129	2810	3032	3228	3777	4265	5084	3926	3840	4884		Chromosome	1048817	1051993	+
SPSF3K_01064	-0.23044	0.00427117	-0.227361	0.00587205	0.230709	0.00572109		12.856	12.9442	12.772	12.3405	12.4158	12.468	11.6686	11.6947	11.6155	12.5496	12.6478	12.6855	12.2501	12.0621	12.2256	12.0497	11.7398	11.8649		10842	10633	8899	6969	4521	5551	3138	3930	2978	5423	5889	6597	4004	3911	5204	3205	2402	3377		Chromosome	1052792	1054036	+
SPSF3K_01065	-0.346472	2.72578e-09	-0.0242233	0.710392	0.375157	9.68616e-10		11.9273	11.8805	11.7681	11.4195	11.4223	11.4801	10.9715	10.9155	10.943	11.4649	11.5243	11.5521	11.4474	11.387	11.4154	11.4329	11.229	11.2831		5693	5084	4435	3678	2269	2797	1934	2288	1867	2555	2701	3005	2294	2448	2966	2089	1685	2255		Chromosome	1054036	1054746	+
SPSF3K_01066	-0.387911	1.71364e-11	0.174067	0.00361733	0.490243	9.36195e-17		13.0285	13.0395	12.9955	12.4489	12.403	12.5352	12.1098	12.1604	12.0879	12.6352	12.6198	12.6457	12.6762	12.5567	12.6763	12.7214	12.5013	12.5978		12220	11360	10391	7513	4481	5816	4262	5429	4133	5755	5776	6417	5381	5512	7114	5107	4074	5615		Chromosome	1054756	1055979	+
SPSF3K_01067	-0.621384	2.02443e-08	0.333516	0.00349328	0.561382	6.65075e-07		11.6742	11.6627	11.5462	11.0876	10.5719	11.1635	10.8292	10.8112	10.7782	10.9897	11.035	11.0006	11.3221	11.2468	11.3257	11.4704	11.3177	11.3065		4776	4371	3802	2921	1257	2245	1752	2128	1665	1837	1923	2049	2103	2221	2787	2144	1792	2292		Chromosome	1055972	1056583	+
SPSF3K_01068	-1.59366	7.42954e-30	-0.611471	2.06159e-05	0.716794	5.80023e-07		13.6979	13.8756	13.9411	13.0454	12.8576	13.144	11.9173	11.8954	11.7187	12.286	12.156	12.3003	12.5133	12.111	12.5629	12.8259	12.2266	12.5735		19438	20283	20018	11363	6142	8871	3729	4517	3199	4517	4187	5050	4806	4046	6576	5491	3367	5521		Chromosome	1056724	1056996	+
SPSF3K_01069	-1.92417	1.16704e-42	-0.535267	0.000208781	0.782702	4.70647e-08		14.1142	14.1252	14.2135	13.1606	13.0109	13.3931	12.2236	12.1358	11.9615	12.3414	12.1625	12.1742	12.7498	12.397	12.8057	13.2074	12.6717	12.7398		25943	24115	24179	12308	6831	10544	4612	5337	3786	4694	4206	4627	5663	4934	7782	7154	4585	6196		Chromosome	1057006	1057245	+
SPSF3K_01070	-1.41132	7.07149e-30	-0.629387	1.00113e-06	-0.533179	0.000216846		8.49212	8.45714	8.50065	7.89631	7.82162	8.10485	7.44232	7.64598	7.2713	7.0935	7.08506	7.1161	7.20397	7.20062	7.53252	7.06084	6.86235	6.91826		521	469	456	315	184	266	164	233	143	120	121	135	118	131	197	98	79	106		Chromosome	1058046	1058444	+
SPSF3K_01071	-1.18014	3.39302e-18	-0.50883	0.000245758	-0.124238	0.406527		9.39902	9.46412	9.34539	9.14325	8.91369	9.20319	8.62811	8.55923	8.51155	8.2762	8.30631	8.11606	8.72164	8.28052	8.72241	8.73776	8.16497	8.36884		982	948	823	755	396	574	378	443	343	277	287	274	344	281	455	320	199	296		Chromosome	1058532	1059323	+
SPSF3K_01072	-1.29727	8.02778e-23	-0.228018	0.0869723	0.208422	0.136726		8.13685	8.02825	8.09506	7.73948	7.68435	7.7214	7.41631	7.27427	7.39371	6.90687	6.79085	6.76537	7.59716	7.10082	7.70137	7.59233	7.55045	7.54803		406	347	343	282	167	203	161	179	156	105	98	105	156	122	222	143	129	166		Chromosome	1059310	1059630	+
SPSF3K_01073	-1.06379	5.44102e-15	-0.30345	0.0307838	0.0404921	0.787307		9.41499	9.52342	9.33138	9.12415	9.10303	9.26428	8.9756	8.83416	8.75938	8.39932	8.34064	8.37215	9.077	8.51828	8.9433	9.1097	8.58925	8.94475		993	988	815	745	452	599	482	537	408	302	294	328	441	332	531	415	268	443		Chromosome	1059640	1060332	+
SPSF3K_01074	-1.21468	1.8054e-19	0.0129836	0.928108	0.402143	0.00311482		7.77213	7.81226	7.96957	7.54064	7.21849	7.51968	7.22972	7.23447	7.25151	6.73798	6.80497	6.45664	7.62408	7.33357	7.41307	7.7334	7.51723	7.63067		314	298	314	245	120	176	141	174	141	93	99	84	159	144	181	158	126	176		Chromosome	1060504	1060842	+
SPSF3K_01075	-1.73304	1.05122e-44	-0.498467	8.40651e-05	0.0999142	0.463912		10.1232	10.1096	10.057	9.31814	9.25049	9.37036	8.70892	8.82883	8.7453	8.30168	8.48795	8.3325	8.96566	8.46576	8.97	9.06768	8.59987	8.87527		1626	1486	1351	853	501	645	400	535	404	282	326	319	408	320	541	403	270	422		Chromosome	1060954	1061472	+
SPSF3K_01076	-1.59308	9.63813e-43	-0.454525	0.000141471	0.171319	0.167543		11.5662	11.5453	11.5337	10.8262	10.8272	10.8024	10.1803	10.3384	10.2433	9.97125	9.83158	10.0645	10.5569	10.0811	10.4185	10.6395	10.1749	10.4268		4431	4029	3769	2436	1501	1747	1116	1532	1148	905	833	1069	1236	988	1484	1204	810	1244		Chromosome	1061462	1062190	+
SPSF3K_01077	-1.61246	8.93658e-77	-0.490618	2.76727e-08	0.154685	0.0940151		11.4395	11.3719	11.3878	10.8137	10.6025	10.8462	10.226	10.307	10.3413	9.77421	9.77532	9.82523	10.3168	10.097	10.3801	10.5634	10.2957	10.4656		4058	3572	3406	2415	1284	1801	1152	1499	1229	789	801	905	1046	999	1445	1142	881	1278		Chromosome	1062194	1063186	+
SPSF3K_01078	-2.23551	4.27336e-120	-2.41728	1.06344e-138	-2.09752	2.08791e-104		14.0017	13.9279	14.0332	13.7138	14.0787	13.7936	13.8493	13.5744	13.6758	11.7229	11.6823	11.8512	11.3766	11.4097	11.5691	11.6007	11.5646	11.6568		23995	21032	21338	18062	14323	13919	14240	14475	12432	3056	3014	3698	2184	2487	3300	2347	2127	2923		Chromosome	1063327	1064385	+
SPSF3K_01079	-1.76404	1.73652e-74	-2.72331	8.03669e-174	-2.46924	1.04762e-142		14.6108	14.6388	14.552	14.7997	15.2447	14.9245	14.9211	14.7066	14.7472	12.7791	12.8249	12.9055	12.2867	12.2061	12.3423	12.3706	12.2423	12.3621		36603	34430	30575	38346	32144	30486	29939	31733	26129	6359	6659	7684	4107	4322	5643	4004	3404	4768		Chromosome	1064398	1065321	+
SPSF3K_01080	0.146957	0.554205	1.93572	4.31148e-16	2.21915	1.19045e-20		11.5942	11.7534	11.6139	11.6751	11.7154	11.6408	11.3185	11.4548	11.3835	11.756	11.744	11.9017	13.8605	12.8799	13.8865	13.9928	12.8249	13.7521		4518	4655	3985	4392	2781	3127	2461	3327	2535	3127	3146	3830	12233	6897	16466	12333	5099	12502		Chromosome	1065733	1066446	+
SPSF3K_01081	-0.113305	0.658001	1.88262	2.04068e-14	2.36726	5.97454e-22		12.7277	12.7652	12.5682	12.943	13.1738	12.993	12.7056	12.7394	12.7716	12.4319	12.5893	12.6956	15.1741	14.1838	15.1968	15.5126	14.2928	15.2495		9919	9392	7726	10584	7648	7989	6443	8112	6641	4998	5655	6643	30411	17033	40839	35370	14110	35304		Chromosome	1066443	1067354	+
SPSF3K_01082	-0.316965	0.156691	0.630701	0.00469536	1.15404	1.4745e-07		14.2728	14.1593	14.2237	15.6698	16.0383	15.6522	15.6767	15.6685	15.8475	13.8932	13.8522	13.9599	16.6048	15.8271	16.7051	17.2679	16.2285	16.9777		28958	24692	24351	70097	55719	50489	50550	61818	56026	13769	13576	15963	81986	53217	116188	119416	53988	116971		Chromosome	1067351	1069300	+
SPSF3K_01083	-1.20053	1.7505e-95	-1.04797	5.90318e-66	-1.14911	1.7946e-75		10.7625	10.7417	10.7971	10.365	10.4212	10.4796	10.47	10.5941	10.5111	9.54379	9.58387	9.58393	9.43466	9.31641	9.38149	9.37099	9.353	9.4194		2536	2306	2260	1768	1132	1396	1365	1830	1383	672	701	765	566	580	721	498	457	617		Chromosome	1069378	1069998	+
SPSF3K_01084	-1.56972	2.82119e-28	-0.316164	0.0327422	-0.385236	0.00886557		13.3829	13.2385	13.4612	12.8273	12.7205	12.7485	12.9348	12.9417	12.9483	11.8018	11.7869	11.7968	12.5228	12.0931	12.6736	12.8238	12.176	12.5965		15624	13041	14352	9768	5585	6743	7553	9334	7507	3228	3241	3561	4838	3996	7101	5483	3251	5610		Chromosome	1070139	1070942	+
SPSF3K_01085	0.362623	3.72342e-05	-0.940936	6.71773e-26	-1.56603	2.50207e-64		9.52213	9.64186	9.66449	10.1701	10.4539	10.1118	10.4315	10.4572	10.4881	9.95529	9.92019	10.0346	9.27682	9.33605	9.3247	8.97978	8.75038	8.9544		1070	1073	1028	1544	1158	1081	1329	1664	1361	895	886	1047	507	588	693	379	300	446		Chromosome	1071002	1071523	+
SPSF3K_01086	-0.15899	0.0147314	-0.614521	7.29553e-21	-1.07806	1.77243e-57		10.8231	10.7914	10.8136	10.9166	11.0686	10.8637	11.0384	11.0603	11.0514	10.5748	10.6859	10.688	10.3588	10.3007	10.352	10.0022	9.83636	10.0676		2645	2387	2286	2594	1775	1823	2026	2530	2013	1377	1509	1649	1077	1151	1417	773	640	969		Chromosome	1071597	1071977	+
SPSF3K_01087	-0.484653	7.74101e-26	-0.392214	7.08712e-17	-0.518364	2.33294e-27		12.2969	12.3732	12.3372	12.2191	12.2615	12.1965	12.175	12.1452	12.0976	11.8401	11.8644	11.8508	11.877	11.7612	11.8603	11.6614	11.5407	11.6573		7357	7156	6582	6406	4062	4598	4459	5372	4161	3315	3420	3697	3091	3174	4039	2448	2092	2924		Chromosome	1071977	1072825	+
SPSF3K_01088	-0.510766	7.84914e-33	-0.065766	0.1526	0.0990615	0.0316186		12.2596	12.3299	12.3323	11.9675	11.9391	11.951	11.7585	11.7452	11.7344	11.8501	11.765	11.7756	11.9493	11.8704	11.8431	11.8719	11.8721	11.7923		7169	6944	6560	5380	3248	3878	3340	4070	3234	3338	3192	3509	3250	3424	3991	2833	2633	3211		Chromosome	1072843	1073610	+
SPSF3K_01089	-1.40984	8.07525e-113	0.181126	0.00542384	0.164493	0.0134702		11.8114	11.9415	11.791	10.8403	10.8157	10.945	10.7288	10.7355	10.7245	10.3219	10.4581	10.5362	11.1005	10.9991	11.0466	10.878	10.8938	10.9089		5253	5304	4506	2460	1489	1929	1634	2019	1604	1155	1288	1484	1803	1870	2296	1421	1335	1739		Chromosome	1073607	1074818	+
SPSF3K_01090	-1.30327	3.37989e-206	0.166899	0.000157638	0.151853	0.000748965		13.0078	13.0836	12.9924	12.0694	12.0177	12.1307	11.9173	11.9538	11.9377	11.7086	11.7036	11.7649	12.2726	12.2168	12.2328	12.0452	12.107	12.1111		12046	11712	10369	5774	3430	4393	3729	4704	3724	3026	3059	3483	4067	4354	5230	3195	3099	4006		Chromosome	1074811	1076688	+
SPSF3K_01091	-1.13113	3.01155e-83	0.190077	0.00207485	0.303569	1.07121e-06		11.1969	11.0557	11.0916	10.2285	10.2124	10.2846	10.1893	10.1011	10.0943	9.89964	10.0782	9.98151	10.4292	10.4411	10.4252	10.4023	10.4518	10.4383		3429	2868	2773	1608	979	1219	1123	1299	1035	861	989	1009	1131	1269	1491	1021	982	1254		Chromosome	1076692	1077165	+
SPSF3K_01092	-1.35194	4.30308e-91	-0.511745	1.57398e-13	-0.330857	3.64893e-06		11.7477	11.7907	11.8126	10.9293	10.8482	10.9562	10.7137	10.6832	10.6096	10.4854	10.3824	10.4338	10.3522	10.4736	10.3782	10.1886	10.4937	10.325		5026	4777	4574	2617	1523	1944	1617	1947	1481	1294	1222	1382	1072	1298	1443	880	1011	1159		Chromosome	1077267	1079003	+
SPSF3K_01093	-1.09243	6.44704e-65	-0.831828	1.41368e-35	-0.755619	1.20675e-28		12.1578	12.1656	12.2087	11.3942	11.362	11.4703	11.3434	11.2349	11.2384	11.063	11.0712	11.1238	10.5156	10.6682	10.5499	10.3824	10.6627	10.5012		6680	6196	6021	3614	2176	2778	2504	2856	2292	1933	1972	2232	1201	1486	1626	1007	1137	1310		Chromosome	1079003	1080772	+
SPSF3K_01094	-1.80547	7.46125e-203	-0.978408	6.80704e-61	-0.403171	3.17461e-11		13.549	13.4932	13.4885	13.1471	13.1749	13.2018	12.6058	12.5444	12.5505	11.6948	11.642	11.778	12.2162	12.0858	12.2807	12.1791	12.0636	12.242		17531	15560	14626	12193	7654	9234	6012	7086	5697	2997	2931	3515	3911	3976	5407	3506	3007	4387		Chromosome	1080903	1082249	+
SPSF3K_01095	-0.359341	0.000292689	-0.228613	0.0311023	-0.446209	2.00397e-05		9.45628	9.35084	9.2849	9.03901	9.14056	8.87996	9.27728	9.28942	9.15253	9.05547	9.00164	8.97151	8.89742	8.66914	8.81368	9.00968	8.60515	8.75147		1022	876	789	702	464	458	595	738	537	478	467	499	389	369	485	387	271	387		Chromosome	1082315	1082725	+
SPSF3K_01096	-1.59105	0.00717805	-1.01877	0.0794357	-0.516311	0.416406		4.0862	3.84513	3.9803	3.99079	3.32751	4.10927	3.84411	3.03779	3.75178	3.07365	2.86138	2.99854	2.93484	2.86335	3.61773	2.73186	3.4739	3.40868		19	14	15	16	5	13	10	5	9	4	3	4	3	3	9	2	5	6		Chromosome	1082762	1082947	-
SPSF3K_01097	-2.15219	6.18488e-28	-0.386282	0.0525571	0.236162	0.262454		7.25727	7.29101	7.36662	6.48411	5.98139	6.21674	5.74777	6.12334	5.79608	5.17144	5.3197	5.3193	6.04427	5.97696	5.6953	6.10343	5.96138	6.28394		218	206	205	115	49	69	48	78	49	29	33	36	51	54	52	49	41	67		Chromosome	1083076	1083981	+
SPSF3K_01098	0.671694	7.67485e-21	0.166114	0.0262521	0.163237	0.0301826		10.9451	11.0988	11.0121	11.2918	11.4941	11.3236	11.1868	11.3901	11.3356	11.6065	11.7293	11.7318	11.4784	11.5451	11.5839	11.4677	11.4253	11.515		2879	2955	2624	3366	2385	2509	2246	3181	2452	2819	3114	3404	2344	2732	3334	2140	1931	2649		Chromosome	1084144	1085022	+
SPSF3K_01099	0.637057	1.20642e-34	0.510299	1.36017e-22	0.543247	2.83379e-25		11.5958	11.5153	11.6201	11.927	11.9418	11.8196	11.8496	12.0153	11.977	12.1951	12.2034	12.2429	12.3837	12.4399	12.3967	12.4821	12.5193	12.476		4523	3946	4002	5231	3254	3540	3558	4909	3827	4241	4327	4853	4393	5083	5860	4326	4125	5160		Chromosome	1085004	1085939	+
SPSF3K_01100	0.503119	1.39303e-20	0.683589	1.72101e-36	0.725929	4.53319e-41		11.4423	11.3301	11.4728	11.5735	11.6201	11.5407	11.6253	11.7177	11.7674	11.9084	11.9226	11.9252	12.1841	12.3261	12.2679	12.4371	12.456	12.397		4066	3470	3613	4093	2603	2917	3045	3993	3309	3476	3561	3893	3825	4697	5359	4193	3948	4885		Chromosome	1085940	1086941	+
SPSF3K_01101	0.487987	2.38661e-28	0.854251	4.74605e-83	0.833095	3.36598e-80		11.6443	11.5705	11.6201	11.7107	11.6426	11.6427	11.8255	11.9049	11.9664	12.1276	12.1024	12.0685	12.503	12.5423	12.5154	12.7262	12.769	12.7028		4678	4100	4002	4502	2644	3131	3499	4547	3799	4047	4034	4300	4772	5457	6363	5124	4905	6039		Chromosome	1086941	1087936	+
SPSF3K_01102	-1.08666	2.80094e-113	-0.481438	3.36287e-23	-0.0370417	0.475736		13.3442	13.2242	13.2794	12.9347	13.0379	12.9785	12.8851	12.7598	12.8219	12.2227	12.1543	12.2144	12.4613	12.498	12.5457	12.7964	12.7666	12.7939		15211	12912	12652	10523	6960	7909	7297	8228	6877	4323	4182	4758	4636	5292	6498	5380	4897	6433		Chromosome	1087999	1089282	-
SPSF3K_01103	-1.39292	7.39244e-122	-0.815784	1.34198e-41	-0.258685	3.34091e-05		12.4175	12.4015	12.3966	11.801	11.9132	11.8926	11.4081	11.3987	11.4545	11.0435	10.9792	11.0188	11.0884	10.9648	11.1044	11.1096	11.0702	11.2907		7999	7298	6859	4793	3190	3724	2619	3200	2663	1907	1850	2075	1788	1826	2390	1669	1509	2267		Chromosome	1089279	1090445	-
SPSF3K_01104	-1.9162	1.91791e-165	-1.28974	1.97374e-68	-0.585022	7.63562e-14		12.1674	12.1555	12.1603	11.0028	10.9137	11.0604	10.179	10.2332	10.0173	10.2333	10.2207	10.2894	9.7478	9.5738	9.79237	9.5946	9.44419	9.64092		6725	6153	5822	2754	1594	2090	1115	1424	981	1086	1092	1250	704	694	960	582	487	720		Chromosome	1090637	1091476	+
SPSF3K_01105	-1.61283	1.76205e-192	-1.37911	8.97114e-129	-0.871361	6.25434e-48		12.3411	12.3976	12.2825	11.6107	11.7118	11.6601	11.0255	11.0597	11.0012	10.717	10.7171	10.757	10.3748	10.1998	10.2759	10.2096	10.0719	10.1912		7586	7278	6337	4200	2774	3169	2008	2529	1944	1520	1542	1730	1089	1073	1344	893	754	1056		Chromosome	1091553	1092068	+
SPSF3K_01106	-1.83773	7.36929e-69	-1.50232	3.38253e-42	-0.696917	2.59435e-09		9.95355	9.61213	9.90688	9.21179	9.28721	9.30905	8.53042	8.56245	8.53629	7.97421	8.09272	7.96291	7.59716	7.89336	7.82937	7.94935	7.83734	7.78298		1445	1051	1217	792	514	618	353	444	349	224	247	246	156	214	243	184	158	196		Chromosome	1092074	1092244	+
SPSF3K_01107	-1.79989	9.78823e-299	-1.2454	1.43042e-139	-0.698764	1.53457e-43		13.8901	13.7366	13.8186	13.055	13.1001	13.1394	12.6053	12.5104	12.5661	12.0538	11.9598	12.0374	11.8649	11.8212	11.8745	11.8841	11.8617	11.8425		22209	18420	18388	11439	7267	8843	6010	6921	5759	3845	3654	4208	3065	3309	4079	2857	2614	3325		Chromosome	1092273	1093502	+
SPSF3K_01108	-1.51947	5.4724e-164	-1.01076	1.0921e-70	-0.640379	1.49557e-28		13.5689	13.4832	13.3926	12.6385	12.7112	12.6573	12.3374	12.3182	12.3092	11.9064	11.9723	12.0135	11.6875	11.5764	11.7092	11.7015	11.6126	11.7271		17775	15452	13685	8569	5549	6330	4991	6057	4819	3471	3686	4139	2710	2792	3637	2517	2199	3069		Chromosome	1093511	1094110	+
SPSF3K_01109	-0.434817	0.000201559	-0.275567	0.0217704	-0.484726	4.37576e-05		11.2525	11.4572	11.3496	11.4646	11.0399	11.4583	11.3469	11.4543	11.3214	10.9451	10.8396	10.9758	11.2037	10.8162	11.1324	10.9664	10.8002	10.9031		3564	3790	3317	3795	1740	2755	2510	3326	2428	1781	1679	2014	1937	1647	2437	1511	1251	1732		Chromosome	1094274	1094939	+
SPSF3K_01110	3.60827	2.07511e-161	3.72938	2.47088e-173	3.66224	1.32505e-167		10.8602	10.801	10.828	12.1985	12.2774	12.1009	12.704	12.7231	12.7226	14.4239	14.4401	14.4419	15.6502	16.318	15.6981	16.521	16.3765	16.2211		2714	2403	2309	6315	4107	4303	6436	8021	6419	19892	20407	22297	42303	74788	57810	71155	59819	69236		Chromosome	1094962	1097070	-
SPSF3K_01111	-1.21411	2.5021e-17	-2.66155	6.43014e-77	-2.59844	3.6517e-73		15.2882	15.2746	15.3644	15.2849	15.4513	15.3244	15.0325	15.103	15.1303	14.1032	14.0554	14.1275	12.4582	13.075	12.4588	12.2395	12.756	12.432		58542	53502	53696	53681	37093	40224	32341	41770	34079	15927	15630	17930	4626	7896	6118	3656	4861	5005		Chromosome	1097520	1098020	+
SPSF3K_01112	-1.1459	6.38593e-24	-2.48132	9.98757e-106	-2.27218	1.14751e-88		15.5846	15.4657	15.535	15.7538	15.9228	15.7875	15.4758	15.4487	15.6046	14.3346	14.3467	14.4654	13.1342	13.6225	13.2221	13.0502	13.4	13.2475		71895	61077	60437	74298	51433	55451	43977	53079	47343	18698	19128	22664	7393	11542	10387	6415	7598	8811		Chromosome	1098086	1098451	+
SPSF3K_01113	-0.761661	0.00636177	-0.890455	0.00290236	-1.53519	3.13204e-06		5.61784	5.41015	5.26916	5.36394	5.64081	5.19525	5.57038	5.74699	5.38832	4.43803	4.80523	4.99744	5.05198	4.26998	4.48481	4.40465	3.80274	4.43648		66	52	44	50	38	32	42	59	36	16	22	28	24	14	20	13	7	16		Chromosome	1099176	1100030	+
SPSF3K_01115	-0.741403	1.61037e-08	-0.211647	0.137178	-0.461806	0.00101269		7.44438	7.37067	7.46611	7.16796	7.07078	7.00484	7.41631	7.32821	7.25151	6.69247	6.81895	6.61191	6.84068	7.03024	6.77801	6.70651	7.05981	6.87823		249	218	220	188	108	122	161	186	141	90	100	94	91	116	115	76	91	103		Chromosome	1100585	1102429	+
SPSF3K_01116	-1.54403	4.9534e-07	0.209866	0.492829	0.133285	0.681921		5.63778	5.74509	6.06269	5.1985	5.04378	5.5178	5.08949	5.0655	5.27526	4.36256	4.56088	4.45704	5.96227	4.80897	5.41346	5.31042	4.88749	5.48614		67	67	80	44	24	41	29	35	33	15	18	18	48	22	42	27	18	37		Chromosome	1102841	1103428	+
SPSF3K_01117	-1.23255	1.9102e-05	-0.0343831	0.909808	0.254982	0.403954		5.55631	5.57616	5.53663	5.41512	4.87591	5.06943	5.0449	4.74128	5.10925	4.01366	4.26653	4.95165	5.15401	5.06579	5.17725	5.44781	4.81645	5.21331		63	59	54	52	21	29	28	27	29	11	14	27	26	27	35	30	17	30		Chromosome	1103432	1103656	+
SPSF3K_01118	-1.37328	2.52103e-13	-0.0340419	0.868918	0.086163	0.678852		6.93349	7.00514	7.19934	6.3849	6.06184	6.59712	6.50835	6.22433	6.06909	5.62336	5.86918	5.72522	6.24259	6.18621	6.54216	6.42521	6.48108	6.17801		173	168	182	107	52	91	84	84	60	41	50	49	59	63	97	62	60	62		Chromosome	1103677	1104408	+
SPSF3K_01119	-1.94793	6.79887e-06	0.145741	0.722628	0.0159673	0.970622		4.76747	4.8302	5.11419	4.5444	3.63856	4.48276	4.43391	4.43907	4.22748	3.55253	3.78674	2.8061	4.47467	3.8995	4.75425	4.40465	4.39685	4.36103		34	33	39	26	7	18	17	21	14	7	9	3	15	10	25	13	12	15		Chromosome	1104456	1104761	+
SPSF3K_01120	-2.38259	4.64195e-09	-0.362326	0.358237	0.298717	0.398097		5.09047	5.48365	5.26916	4.23823	4.30018	4.60871	4.56599	4.78602	4.30633	3.80144	2.86138	3.45757	4.11864	4.26998	3.91018	5.04764	4.4911	4.87656		44	55	44	20	13	20	19	28	15	9	3	7	11	14	12	22	13	23		Chromosome	1104835	1105185	+
SPSF3K_01121	-1.70748	2.48829e-34	-0.135301	0.335386	0.0750852	0.604104		8.53528	8.5138	8.65481	8.21429	7.88196	8.21789	7.95726	8.19873	7.87319	6.89353	6.91322	6.87982	8.11637	7.85304	7.98408	8.08191	7.84628	8.29981		537	488	508	394	192	288	236	344	219	104	107	114	225	208	271	202	159	282		Chromosome	1105145	1107511	+
SPSF3K_01122	-1.35745	2.26484e-31	-0.233719	0.0519273	0.254206	0.0383396		8.65996	8.63704	8.75789	8.1553	7.93987	8.28075	7.78497	8.01829	7.75869	7.27938	7.31952	7.44009	7.91311	7.75431	8.03048	8.22896	8.08412	8.02829		586	532	546	378	200	301	209	303	202	137	143	170	195	194	280	224	188	233		Chromosome	1107526	1110117	+
SPSF3K_01123	-1.4116	2.29773e-06	-0.459867	0.139958	0.0657807	0.851765		5.65745	5.87824	5.78292	5.58119	4.81532	5.27341	4.36304	5.02874	5.06459	4.57806	4.18249	4.7524	5.05198	4.5645	4.9812	5.26156	4.57957	4.82133		68	74	65	59	20	34	16	34	28	18	13	23	24	18	30	26	14	22		Chromosome	1110134	1110769	+
SPSF3K_01124	-1.84085	0.000438512	-0.343953	0.506913	-0.1618	0.770942		4.19787	4.49316	4.35728	4.05674	3.77209	3.604	3.84411	3.63513	3.63443	2.87071	2.86138	3.45757	3.77869	3.39972	3.61773	4.21235	3.27631	3.07265		21	25	21	17	8	8	10	10	8	3	3	7	8	6	9	11	4	4		Chromosome	1110795	1111070	+
SPSF3K_01125	-1.60867	3.16092e-14	-0.661059	0.0010709	-0.45262	0.0366773		6.65888	6.52602	6.54767	6.35899	6.03552	6.51906	6.17761	6.14067	6.02314	5.12652	4.86036	5.24531	5.87531	5.70218	5.56125	5.98801	5.45355	5.58892		142	119	114	105	51	86	66	79	58	28	23	34	45	44	47	45	28	40		Chromosome	1111054	1111917	+
SPSF3K_01126	-1.18014	2.48132e-09	-0.575991	0.00485781	-0.401793	0.0592562		6.9654	6.65888	6.81254	6.74639	6.16257	6.48661	6.31537	6.3929	6.47959	5.48786	5.75745	5.83017	6.21924	5.76148	5.88683	6.18431	6.11728	5.74547		177	131	138	139	56	84	73	95	81	37	46	53	58	46	60	52	46	45		Chromosome	1111950	1112639	+
SPSF3K_01127	-1.25777	0.000204909	-0.24548	0.460756	-0.520583	0.156419		5.40163	4.8302	5.11419	4.7577	4.93407	5.27341	4.68699	4.69511	4.97087	3.68235	3.99814	4.45704	4.99812	4.75163	4.59869	4.10565	4.39685	4.50818		56	33	39	31	22	34	21	26	26	8	11	18	23	21	22	10	12	17		Chromosome	1112711	1113247	+
SPSF3K_01128	-2.05669	2.96371e-29	-0.385134	0.0249725	0.0176511	0.9245		7.4042	7.25648	7.60064	6.83363	6.73686	6.84764	6.76353	6.61994	6.70004	5.62336	5.39631	5.38967	6.39623	6.29055	6.59801	6.98761	6.50387	6.5951		242	201	242	148	85	109	101	112	95	41	35	38	66	68	101	93	61	84		Chromosome	1113248	1115080	+
SPSF3K_01129	-0.307847	0.648073	-0.995561	0.214013	-0.159883	0.85673		3.43753	3.68816	2.98689	3.08097	3.14258	3.604	3.1986	3.03779	2.60991	3.25153	3.23958	3.1683	3.33312	2.6287	2.29852	3.40706	3.04728	2		10	12	5	6	4	8	5	5	2	5	5	5	5	2	1	5	3	0		Chromosome	1115153	1115479	+
SPSF3K_01130	-1.35921	8.75387e-16	-0.556594	0.00197235	-0.278357	0.127562		7.2637	7.33139	7.44024	6.71609	6.68699	6.80879	6.67853	6.88966	6.65555	5.88844	5.99768	6.20669	5.93386	6.38785	6.24266	6.84563	6.20333	6.32423		219	212	216	136	82	106	95	136	92	50	55	70	47	73	78	84	49	69		Chromosome	1115522	1117246	+
SPSF3K_01131	-0.923291	0.0105175	-1.0857	0.0029351	-0.587642	0.113202		11.8721	11.5489	12.2609	11.1217	12.3096	11.2182	12.5681	12.0941	12.5185	10.8308	11.3457	10.7536	10.8035	10.4658	10.4185	12.1319	12.0276	11.1008		5479	4039	6243	2991	4200	2332	5857	5185	5572	1645	2386	1726	1467	1291	1484	3393	2933	1987		Chromosome	1117510	1121361	+
SPSF3K_01132	-1.87557	3.81417e-09	-0.450333	0.177127	-1.21004	0.000671037		5.77014	5.78441	6.12896	5.16898	4.38602	5.41809	5.6015	5.20383	5.01849	4.28292	4.09326	4.38995	4.47467	4.49632	4.9812	4.10565	4.39685	4.28142		74	69	84	43	14	38	43	39	27	14	12	17	15	17	30	10	12	14		Chromosome	1121426	1121686	+
SPSF3K_01133	-1.04017	0.00436013	-1.66529	0.00178813	-1.62102	0.00282218		4.9698	5.00679	5.17819	3.92168	4.68591	4.02139	3.94462	4.59808	4.22748	4.28292	4.34594	3.90475	2.68508	3.39972	3.10394	2.73186	3.64767	3.07265		40	38	41	15	18	12	11	24	14	14	15	11	2	6	5	2	6	4		Chromosome	1121891	1122262	+
SPSF3K_01134	-1.28666	7.29723e-18	-0.842922	4.29775e-07	-0.936377	1.65778e-07		7.79451	7.7441	7.91896	7.16048	6.80076	7.28511	7.14777	6.97908	6.87837	6.40338	6.79085	6.48906	6.4169	6.34972	6.13352	6.21029	5.99393	6.1105		319	284	303	187	89	149	133	145	108	73	98	86	67	71	72	53	42	59		Chromosome	1122266	1123909	+
SPSF3K_01135	0.307571	0.0596953	-0.469376	0.00751109	-1.37163	2.58719e-13		7.59477	7.8075	7.48521	7.49379	7.71785	7.48725	7.44232	7.93134	7.61894	7.67993	8.06365	8.03604	7.3932	6.86432	7.03226	6.49028	6.31062	6.26337		277	297	223	237	171	172	164	285	183	182	242	259	135	103	138	65	53	66		Chromosome	1123971	1124762	+
SPSF3K_01136	-0.539999	0.0732393	-0.236644	0.484631	-1.32	0.000729396		5.40163	5.25087	5.35473	5.41512	4.38602	4.93158	5.13274	5.02874	4.87065	4.28292	5.10824	5.04183	4.76001	4.80897	4.84935	3.86518	3.64767	4.19715		56	46	47	52	14	26	30	34	24	14	28	29	19	22	27	8	6	13		Chromosome	1124818	1125108	-
SPSF3K_01137	-0.497336	5.40485e-06	-0.443694	0.000101207	-0.245912	0.0410233		9.16486	9.32274	9.074	9.11644	8.8622	8.96781	8.5937	8.72924	8.69124	8.57258	8.71803	8.79152	8.69227	8.4433	8.51322	8.35077	8.26841	8.62816		834	859	681	741	382	487	369	499	389	341	383	440	337	315	393	244	214	355		Chromosome	1125243	1125617	+
SPSF3K_01138	-0.605341	1.88865e-16	0.050976	0.520789	0.271754	0.000316913		13.1884	13.2872	13.097	12.9231	12.8349	12.8716	12.6506	12.8305	12.7995	12.4826	12.5896	12.6842	12.9979	12.8642	12.9196	13.0432	12.9393	13.1137		13653	13488	11149	10439	6046	7344	6202	8641	6771	5177	5656	6591	6726	6822	8422	6384	5520	8030		Chromosome	1125628	1128705	+
SPSF3K_01139	-0.668128	1.64665e-32	-0.0248153	0.689353	0.109898	0.0624098		12.6545	12.7577	12.5812	12.3588	12.4225	12.3345	12.2881	12.3933	12.3864	11.9761	11.9805	12.0384	12.3672	12.3147	12.3593	12.3892	12.4702	12.5359		9428	9343	7796	7058	4542	5060	4823	6381	5084	3643	3707	4211	4343	4660	5710	4056	3987	5379		Chromosome	1128705	1130300	+
SPSF3K_01140	-0.651814	1.92456e-24	0.0152493	0.829625	0.172154	0.00897855		12.3445	12.4543	12.2398	12.1131	12.1961	12.0878	12.2248	12.2515	12.3056	11.6533	11.7385	11.7001	12.1139	12.122	12.2049	12.4575	12.331	12.5034		7604	7570	6152	5952	3882	4264	4616	5783	4807	2912	3134	3330	3643	4077	5130	4253	3620	5259		Chromosome	1130293	1131492	+
SPSF3K_01141	-0.604331	0.130608	-0.248928	0.561686	0.0655094	0.881404		8.45888	7.78344	8.54684	7.30317	6.90621	6.72781	7.00378	6.94988	7.48128	7.89607	7.06173	7.99148	6.67894	6.90434	6.69081	6.44722	6.73331	7.99123		509	292	471	207	96	100	120	142	166	212	119	251	81	106	108	63	72	227		Chromosome	1131558	1132238	-
SPSF3K_01142	0.278345	0.00204142	0.864246	5.90576e-22	0.390342	1.7475e-05		13.5586	13.3756	13.5035	12.7253	12.5509	12.6576	12.9922	13.2612	13.2655	13.7204	13.7712	13.7862	13.3478	13.6563	13.5109	13.5703	13.6215	13.5129		17649	14341	14779	9101	4965	6331	7860	11649	9354	12214	12834	14152	8573	11816	12690	9201	8859	10591		Chromosome	1132429	1133322	+
SPSF3K_01143	0.268775	0.0420646	-0.346602	0.0141479	-0.172306	0.246357		8.92021	8.84656	8.97387	8.59053	8.53118	8.60181	8.19004	8.47292	8.23245	9.40021	9.14729	8.96577	8.12895	8.47465	8.06557	8.3093	8.17211	7.91414		703	616	635	513	303	377	278	417	282	608	517	497	227	322	287	237	200	215		Chromosome	1133500	1134180	-
SPSF3K_01144	0.428483	0.000107293	0.661448	7.50674e-09	0.398241	0.000781122		9.14931	9.1187	9.13574	8.88868	8.46861	8.8737	8.61673	8.87874	8.62356	9.48495	9.5961	9.597	9.41167	9.55087	9.28909	9.18041	9.18692	8.95761		825	745	711	632	290	456	375	554	371	645	707	772	557	683	676	436	407	447		Chromosome	1134323	1135159	-
SPSF3K_01145	2.86709	9.79731e-174	1.47837	5.26489e-47	0.889819	9.62514e-18		9.76244	9.88052	9.86374	10.4449	10.465	10.4088	10.5339	10.6972	10.5184	12.7111	12.7079	12.6744	11.8014	12.1511	11.7614	11.2925	11.6327	11.4781		1265	1267	1181	1869	1167	1329	1427	1966	1390	6066	6140	6546	2933	4160	3771	1895	2230	2582		Chromosome	1135761	1136330	+
SPSF3K_01146	2.31177	3.00415e-91	1.0497	1.06132e-20	0.986317	3.21032e-18		8.54587	8.34657	8.43994	9.67777	9.60617	9.59055	9.76177	9.51049	9.56102	10.7274	10.772	10.7369	10.4706	10.9577	10.5384	10.5884	10.6803	10.5197		541	434	437	1096	642	752	834	861	714	1531	1602	1706	1164	1817	1613	1162	1151	1327		Chromosome	1136418	1136741	+
SPSF3K_01147	2.25788	9.91825e-302	0.657523	7.08292e-28	0.653125	2.2367e-27		10.9773	10.9446	11.0489	12.6939	12.7752	12.6346	12.7673	12.6786	12.6786	13.3137	13.2204	13.2027	13.3108	13.4469	13.3161	13.3651	13.4303	13.2863		2944	2655	2692	8905	5801	6231	6725	7777	6226	9213	8760	9443	8356	10219	11087	7981	7759	9051		Chromosome	1136750	1137502	+
SPSF3K_01148	-0.0108483	0.958863	0.328199	0.134671	0.376924	0.0942451		6.03361	5.85996	5.97533	5.75017	5.56921	6.02669	5.85496	5.87677	5.45905	6.13514	5.86918	5.83017	6.12187	5.8461	6.29428	5.89496	5.96138	6.36342		90	73	75	67	36	60	52	65	38	60	50	53	54	49	81	42	41	71		Chromosome	1137658	1137855	-
SPSF3K_01149	0.058844	0.55238	0.250418	0.0111146	0.675752	1.1967e-11		8.00872	8.03234	8.04874	8.03774	8.13844	8.00529	7.70842	7.90115	7.82044	8.13592	8.06951	8.05782	8.38645	8.31062	8.22481	8.37394	8.44952	8.59972		371	348	332	348	230	248	198	279	211	251	243	263	272	287	321	248	243	348		Chromosome	1137857	1138336	-
SPSF3K_01150	-0.172848	0.181026	0.0773786	0.615329	-0.233419	0.147799		7.36885	7.26345	7.39383	6.85232	6.87686	6.61224	6.70742	6.71556	6.89122	7.12809	7.19637	7.19683	6.87097	6.90434	6.81383	6.57271	6.75247	6.32423		236	202	209	150	94	92	97	120	109	123	131	143	93	106	118	69	73	69		Chromosome	1138521	1138811	+
SPSF3K_01151	-0.624805	4.45464e-20	-0.0863671	0.25177	0.175621	0.019279		10.0488	9.92298	10.0854	9.54906	9.56075	9.51815	9.40183	9.29909	9.45901	9.37643	9.4644	9.35465	9.39874	9.46205	9.50165	9.54187	9.62396	9.51822		1544	1305	1378	1002	622	715	649	743	665	598	645	652	552	642	784	561	552	661		Chromosome	1138829	1139668	+
SPSF3K_01152	-1.57229	7.91718e-60	-0.768414	7.13008e-13	-0.205473	0.075785		9.85478	9.82269	9.69762	8.59332	8.50264	8.78308	8.05042	8.18626	8.29179	8.17505	8.2558	8.26858	7.70194	7.93259	7.95764	7.98741	8.07653	7.874		1349	1217	1052	514	297	428	252	341	294	258	277	305	168	220	266	189	187	209		Chromosome	1139902	1140456	+
SPSF3K_01153	-1.75388	1.62062e-124	-0.780074	2.76593e-22	-0.200076	0.0232754		10.8723	10.7229	10.6532	9.59695	9.49466	9.55969	8.91186	8.93197	9.02137	8.99428	8.99241	9.03327	8.80634	8.77726	8.75655	8.74222	8.69205	8.8235		2737	2276	2045	1036	594	736	461	575	490	458	464	521	365	398	466	321	288	407		Chromosome	1140538	1141242	-
SPSF3K_01154	-0.885507	9.49979e-11	-0.872126	4.01098e-08	-1.09985	5.27383e-10		8.22187	8.30663	8.32449	7.65151	7.21849	7.38532	7.07202	7.23447	7.29082	7.36888	7.42385	7.44835	6.57241	6.91743	6.26007	6.01774	6.31062	6.1105		431	422	403	265	120	160	126	174	145	146	154	171	75	107	79	46	53	59		Chromosome	1141983	1142306	+
SPSF3K_01155	-0.972187	9.00513e-13	-1.95321	2.09641e-28	-2.04276	5.57108e-23		8.54851	8.51672	8.5438	7.70391	7.39449	7.86717	6.99208	7.27427	7.48128	7.60004	7.39613	7.71823	5.78278	5.89988	5.72068	5.31042	5.25294	5.41331		542	489	470	275	136	225	119	179	166	172	151	207	42	51	53	27	24	35		Chromosome	1142321	1142716	+
SPSF3K_01156	-1.04913	8.63916e-59	-0.555249	3.17896e-15	-0.437038	2.83945e-09		11.4669	11.3462	11.3695	10.3593	10.1857	10.387	10.011	10.0833	10.0549	10.338	10.4069	10.2997	9.65948	9.84965	9.76975	9.63593	9.6109	9.60049		4136	3509	3363	1761	961	1309	992	1283	1007	1168	1243	1259	662	841	945	599	547	700		Chromosome	1142729	1144444	+
SPSF3K_01157	-0.959352	8.32145e-17	-0.608095	3.87241e-06	-0.0401827	0.784735		9.26441	9.30426	9.01826	8.04182	7.961	8.24725	7.63512	7.71123	7.58771	8.06032	8.3599	8.31453	7.37218	7.60851	7.48147	7.75121	7.42473	7.62262		894	848	655	349	203	294	188	244	179	238	298	315	133	175	190	160	118	175		Chromosome	1144558	1144851	+
SPSF3K_01158	-0.883625	3.23507e-20	-0.4814	1.7925e-06	-0.209276	0.0457826		10.5606	10.5239	10.3462	9.71271	9.89677	9.82437	9.55077	9.6592	9.53055	9.37163	9.71303	9.68883	9.45729	9.24807	9.28697	9.44944	9.32768	9.34303		2204	1982	1652	1123	786	885	720	955	699	596	767	823	575	553	675	526	449	585		Chromosome	1144821	1145237	+
SPSF3K_01159	-1.69909	2.36332e-28	-0.150676	0.375249	0.683396	2.83855e-05		10.2821	10.2766	10.4879	8.70807	8.71655	8.88308	8.36799	8.27526	8.07246	8.68915	8.62558	8.67306	8.73405	8.18086	8.8601	9.20323	8.62607	8.87187		1816	1669	1823	557	345	459	315	363	252	370	359	405	347	262	501	443	275	421		Chromosome	1145789	1146334	-
SPSF3K_01160	-0.655643	5.72599e-17	0.247358	0.00214093	0.377611	2.13336e-06		13.7992	13.8811	13.7248	13.3983	13.5331	13.3529	13.4603	13.416	13.4653	13.084	13.109	13.2447	13.7263	13.5395	13.7563	13.9211	13.6967	13.8474		20853	20361	17230	14513	9812	10254	10874	12969	10744	7856	8109	9722	11146	10897	15044	11735	9333	13356		Chromosome	1146484	1148967	+
SPSF3K_01161	-0.631378	1.52506e-09	0.127171	0.250967	0.0636585	0.572679		11.4123	11.5496	11.204	11.0582	11.1742	11.0904	11.2865	11.2771	11.2872	10.6581	10.6907	10.9308	11.3378	11.0814	11.2736	11.4817	11.1768	11.3656		3982	4041	2998	2862	1910	2134	2407	2941	2371	1459	1514	1952	2126	1980	2688	2161	1625	2388		Chromosome	1148981	1149544	+
SPSF3K_01162	-0.754393	1.89522e-11	0.0412233	0.737593	-0.0245819	0.844619		10.0645	10.3933	10.0906	9.87688	9.96983	9.746	9.9321	9.92605	9.79946	9.34736	9.38203	9.57641	10.0927	9.70986	9.89764	9.90811	9.77211	9.90275		1561	1810	1383	1259	827	838	939	1150	843	586	609	761	895	763	1033	724	612	864		Chromosome	1149560	1149778	+
SPSF3K_01163	-0.799391	3.73922e-05	0.0743019	0.722628	0.383751	0.0528975		7.48898	7.45836	7.76596	7.1828	7.4945	7.1976	7.40753	7.30534	7.08258	6.83889	6.86011	6.69763	6.90062	7.8462	7.17679	7.57244	7.69607	7.67028		257	232	272	190	146	140	160	183	125	100	103	100	95	207	153	141	143	181		Chromosome	1150647	1151399	+
SPSF3K_01164	-0.291695	0.066156	0.12158	0.484805	0.324156	0.0576206		6.71627	6.66942	6.52324	6.49605	6.25672	6.43652	6.29648	6.42154	6.33664	6.28574	6.52689	6.26401	6.53508	6.62984	6.42354	6.46891	6.75247	6.75101		148	132	112	116	60	81	72	97	73	67	81	73	73	87	89	64	73	94		Chromosome	1151413	1151823	+
SPSF3K_01165	-0.343724	0.0730555	0.216121	0.288365	0.563741	0.00550521		6.10697	6.4908	6.36725	6.10216	6.11308	6.00395	5.95474	5.99582	5.71169	5.77659	6.16028	6.04165	6.26556	6.31054	6.26007	6.5926	6.6127	6.06368		95	116	100	87	54	59	56	71	46	46	62	62	60	69	79	70	66	57		Chromosome	1152359	1152931	+
SPSF3K_01166	-0.267747	0.14115	0.695717	0.000353608	0.449536	0.0231434		6.1353	6.28691	6.29692	5.58119	5.67531	5.67006	5.77532	5.99582	5.68242	5.9151	5.99768	6.04165	6.1955	6.22885	6.408	6.13089	6.11728	6.45698		97	100	95	59	39	46	49	71	45	51	55	62	57	65	88	50	46	76		Chromosome	1153076	1153780	+
SPSF3K_01167	0.0277154	0.921394	0.313127	0.285403	0.880901	0.00211632		5.46996	5.30594	5.56084	5.10807	5.24096	5.64086	4.68699	5.23644	5.42412	5.59066	5.53831	5.28278	5.50238	6.07372	5.17725	6.10343	6.11728	5.62162		59	48	55	41	28	45	21	40	37	40	39	35	34	58	35	49	46	41		Chromosome	1154008	1154346	+
SPSF3K_01168	-0.164776	0.291699	0.375283	0.0181554	0.196117	0.224743		7.89734	7.66732	8.07839	7.68839	7.76667	7.25652	7.58928	8.03229	7.83381	7.67993	7.63618	7.85511	7.81529	8.06206	7.97356	7.93384	8.15061	7.99123		343	269	339	272	177	146	182	306	213	182	179	228	182	241	269	182	197	227		Chromosome	1154331	1155185	+
SPSF3K_01169	-0.74429	0.000549991	0.0604112	0.807632	-0.104837	0.661909		6.0926	6.00014	6.17674	5.60343	5.74194	5.23486	5.6618	5.95722	5.84971	5.29836	5.75745	5.08488	5.68391	5.57572	5.53288	5.82941	5.49963	5.83184		94	81	87	60	41	33	45	69	51	32	46	30	39	40	46	40	29	48		Chromosome	1155332	1155565	+
SPSF3K_01170	-0.801782	2.09605e-16	-0.377919	0.000212934	-0.334803	0.00129028		9.66622	9.60802	9.70035	9.36119	9.31483	9.17292	9.04233	9.38885	9.27767	8.85666	8.78367	8.93961	8.81805	9.06894	8.83417	8.89421	9.0072	8.84096		1183	1048	1054	879	524	562	505	791	586	416	401	488	368	488	492	357	359	412		Chromosome	1155763	1157667	+
SPSF3K_01171	-1.22515	4.96055e-15	-1.41793	2.56504e-13	-1.84744	6.22063e-18		7.89734	7.65677	7.55316	6.95965	6.89161	6.79561	6.80423	6.99822	7.14827	6.24429	6.62566	6.6554	5.54056	5.54229	5.56125	4.98881	5.40595	5.3366		343	267	234	162	95	105	104	147	131	65	87	97	35	39	47	21	27	33		Chromosome	1158026	1158382	-
SPSF3K_01172	-1.56516	0.000140617	-0.470061	0.203889	-0.421633	0.273781		5.09047	5.38479	4.56305	5.44005	4.87591	5.38326	4.95137	5.33005	5.10925	3.80144	3.39701	4.08523	4.55147	4.34944	5.38199	5.15856	4.66293	4.43648		44	51	25	53	21	37	26	43	29	9	6	13	16	15	41	24	15	16		Chromosome	1159114	1159284	+
SPSF3K_01173	-0.592672	3.29753e-07	-0.395915	0.000469813	-0.61465	6.04452e-08		8.5746	8.75057	8.59452	9.14325	9.0645	9.14199	9.18527	9.26592	9.34924	7.97421	7.92184	8.24504	8.92655	8.4613	8.75655	8.63599	8.58392	8.74406		552	576	487	755	440	550	558	726	616	224	219	300	397	319	466	298	267	385		Chromosome	1159298	1159915	+
SPSF3K_01174	0.316335	5.41779e-06	-0.0958514	0.190805	0.0944365	0.200602		11.8012	11.8593	11.7343	12.1017	12.0742	12.0854	11.6841	11.879	11.8305	12.0553	12.1342	12.1541	12.0097	11.9558	12.0084	12.0316	11.7571	11.8823		5216	5010	4332	5905	3567	4257	3172	4466	3457	3849	4124	4563	3389	3633	4476	3165	2431	3418		Chromosome	1159915	1162059	+
SPSF3K_01175	-0.492891	0.000939362	-0.499362	0.00304049	-0.679262	0.000256134		7.11515	7.42765	7.35282	6.98527	6.80076	6.82186	6.67853	6.55679	6.79879	6.73798	6.88691	6.84267	6.43728	6.18621	6.54216	6.33362	5.85904	5.85951		197	227	203	165	89	107	95	107	102	93	105	111	68	63	97	58	38	49		Chromosome	1162213	1162476	+
SPSF3K_01176	1.24883	3.52141e-37	-0.100932	0.338058	-0.0635581	0.551564		13.1682	13.1714	13.0809	13.3364	13.3317	13.2773	12.8127	13.1131	12.9967	14.2471	14.449	14.4618	13.1229	13.4131	13.085	12.7994	13.0306	12.9091		13463	12448	11025	13904	8533	9730	6940	10512	7763	17597	20533	22607	7335	9982	9445	5391	5881	6968		Chromosome	1162705	1163442	+
SPSF3K_01177	0.985059	7.23551e-19	0.337003	0.00383866	0.590533	4.88822e-07		9.81702	9.80487	9.68391	9.80315	9.58817	9.87382	9.11422	9.3353	9.42187	10.7283	10.8101	10.7156	10.0798	10.2563	9.94148	9.75103	10.1058	9.77232		1314	1202	1042	1196	634	916	531	762	648	1532	1645	1681	887	1116	1065	649	772	789		Chromosome	1163447	1163578	+
SPSF3K_01178	0.205316	0.00202982	0.124733	0.0685789	-0.166892	0.0137046		10.3785	10.5933	10.5012	10.7447	10.7187	10.7469	11.0277	11.12	11.0363	10.6352	10.6783	10.7752	10.9249	10.8945	10.7649	10.8871	10.9289	10.8728		1942	2080	1840	2302	1392	1681	2011	2637	1992	1436	1501	1752	1596	1739	1888	1430	1368	1696		Chromosome	1164035	1164709	+
SPSF3K_01179	0.646016	2.0522e-14	0.290377	0.000815656	-0.0436665	0.636889		8.43629	8.44186	8.41692	8.79517	8.81269	8.80956	8.91186	9.15729	9.14182	9.06443	9.14452	9.00553	9.17127	9.10373	9.00914	8.96077	9.14405	8.99553		501	464	430	592	369	436	461	673	533	481	516	511	471	500	556	374	395	459		Chromosome	1164736	1164981	+
SPSF3K_01180	0.744963	1.19831e-15	0.171508	0.0767222	-0.0594091	0.554474		10.2978	10.4759	10.3029	11.0272	10.9834	10.8341	10.9482	11.1459	11.1199	10.9346	11.1065	11.2533	11.1289	11.208	11.0251	10.919	11.0759	11.0454		1836	1917	1603	2801	1673	1786	1903	2685	2111	1768	2021	2442	1839	2162	2262	1462	1515	1912		Chromosome	1165084	1165953	+
SPSF3K_01181	0.608926	1.20793e-16	0.102909	0.18281	-0.0962292	0.21494		10.0053	10.0594	10.016	10.6477	10.6013	10.4899	10.6556	10.7595	10.8191	10.5107	10.6619	10.7199	10.6537	10.7925	10.6029	10.597	10.6927	10.6601		1498	1435	1313	2152	1283	1406	1553	2053	1713	1317	1484	1686	1322	1620	1687	1169	1161	1463		Chromosome	1165934	1166668	+
SPSF3K_01182	0.405461	1.80237e-07	-0.303095	0.000102414	-0.438696	1.82805e-08		10.1795	10.3174	10.2093	11.1356	11.0366	11.034	10.9595	11.2283	11.2143	10.5842	10.5719	10.757	10.7848	10.771	10.7488	10.6865	10.6989	10.7198		1691	1717	1502	3020	1736	2052	1918	2843	2254	1386	1394	1730	1448	1596	1867	1244	1166	1525		Chromosome	1166701	1167564	+
SPSF3K_01183	0.398599	3.31974e-08	-0.273035	0.000145513	-0.546385	1.67118e-14		9.63308	9.75503	9.67562	10.5545	10.4625	10.5152	10.6323	10.8159	10.8589	10.0871	10.0927	10.0766	10.3319	10.1998	10.19	10.2788	10.2577	10.1483		1156	1161	1036	2017	1165	1431	1528	2135	1761	981	999	1078	1057	1073	1266	937	858	1025		Chromosome	1167608	1168135	+
SPSF3K_01184	0.419248	4.18182e-11	0.0185981	0.790329	-0.0260475	0.703353		12.0779	11.9804	12.0638	12.8555	12.9864	12.7825	13.0247	13.1623	13.2311	12.4302	12.4584	12.4914	12.858	12.9106	12.9167	13.0651	13.1503	13.1308		6320	5449	5445	9961	6716	6904	8039	10877	9133	4992	5164	5766	6104	7045	8405	6482	6390	8126		Chromosome	1168363	1169682	+
SPSF3K_01185	0.698148	7.25159e-32	0.128484	0.0378127	0.175234	0.00425436		13.6735	13.7139	13.6467	14.2736	14.4408	14.2024	14.3408	14.4293	14.3969	14.3073	14.4234	14.3956	14.4448	14.4363	14.4308	14.6305	14.523	14.5383		19112	18133	16322	26627	18410	18479	20022	26183	20496	18348	20172	21593	18342	20292	24014	19189	16551	21563		Chromosome	1169873	1171360	+
SPSF3K_01186	-0.253477	0.525532	1.23463	0.0155808	1.05856	0.0408828		4.19787	4.34326	4.7431	3.60644	2.38066	3.33907	3.35287	3.53383	3.03726	4.28292	4.18249	4.24562	4.39356	3.8995	3.99583	4.40465	3.80274	3.91006		21	22	29	11	1	6	6	9	4	14	13	15	14	10	13	13	7	10		Chromosome	1171486	1171650	+
SPSF3K_01187	0.301002	0.0768859	-0.261212	0.136378	-1.0508	4.30593e-10		10.691	10.8016	11.3365	10.7265	10.9353	10.644	11.7429	11.3732	11.4749	11.4056	11.1896	11.2102	10.3761	10.7782	10.3428	10.3241	10.6878	10.4349		2413	2404	3287	2273	1618	1565	3304	3144	2701	2452	2141	2370	1090	1604	1408	967	1157	1251		Chromosome	1171671	1171766	+
SPSF3K_01188	1.27749	7.77372e-43	-0.359413	0.000170299	-0.401003	2.5489e-05		15.3619	15.4673	15.32	15.983	16.2369	15.9394	15.918	16.004	15.9701	16.5522	16.731	16.6961	15.6072	15.8782	15.5959	15.4936	15.6618	15.5295		61611	61145	52070	87092	63945	61609	59753	78001	60994	86984	99880	106384	41060	55134	53855	34908	36450	42867		Chromosome	1171891	1172628	+
SPSF3K_01189	1.29522	1.16714e-58	-0.644677	3.99357e-15	-0.759077	3.34872e-20		11.3134	11.2552	11.3118	11.9723	11.828	11.9312	11.9357	11.9772	11.9668	12.5995	12.588	12.5752	11.2833	11.3787	11.1354	11.0992	11.4073	11.0797		3718	3294	3231	5398	3007	3825	3777	4781	3800	5614	5650	6111	2047	2434	2442	1657	1907	1958		Chromosome	1172633	1172764	+
SPSF3K_01190	1.87265	4.07892e-99	-0.239909	0.0105422	-0.730672	2.80476e-15		11.3281	11.4542	11.3647	11.4635	11.4037	11.3876	11.54	11.4578	11.4866	13.2862	13.2317	13.2446	11.0714	11.4028	11.0359	10.6726	10.931	10.6816		3756	3782	3352	3792	2240	2623	2870	3334	2723	9039	8829	9721	1767	2475	2279	1232	1370	1485		Chromosome	1173161	1174057	+
SPSF3K_01191	1.75547	2.83974e-135	0.185692	0.014668	-0.23064	0.00249352		9.84838	9.93613	9.8016	10.3043	10.3048	10.1012	10.5359	10.4744	10.4625	11.5529	11.5818	11.7031	10.4557	10.432	10.3901	10.3724	10.166	10.2367		1343	1317	1131	1695	1044	1073	1429	1684	1337	2716	2811	3337	1152	1261	1455	1000	805	1090		Chromosome	1174155	1174364	+
SPSF3K_01192	1.39752	1.08492e-66	0.478221	1.84548e-08	0.0940636	0.286972		9.45768	9.56493	9.42997	9.70502	9.62174	9.59246	10.153	10.0867	9.94364	10.884	10.9115	10.8379	10.2231	9.96609	10.1555	10.288	10.0757	10.1013		1023	1017	873	1117	649	753	1095	1286	932	1707	1765	1830	980	912	1236	943	756	992		Chromosome	1174381	1174653	+
SPSF3K_01193	0.997188	3.68108e-28	0.510524	6.74934e-08	0.237992	0.0138381		9.54475	9.54074	9.28126	9.52742	9.47765	9.39242	9.77035	9.64409	9.65252	10.541	10.3976	10.4223	10.0846	9.89339	9.94686	10.0835	9.80917	9.87251		1087	1000	787	987	587	655	839	945	761	1345	1235	1371	890	867	1069	818	628	846		Chromosome	1174655	1174885	+
SPSF3K_01194	0.43567	4.86736e-24	0.457344	2.53654e-24	0.541841	1.73078e-33		11.3524	11.3544	11.2834	11.111	11.1352	11.0958	11.2285	11.1486	11.1748	11.7752	11.782	11.7407	11.615	11.5477	11.5493	11.7789	11.7247	11.6711		3820	3529	3168	2969	1859	2142	2312	2690	2193	3169	3230	3425	2577	2737	3255	2656	2377	2952		Chromosome	1174920	1175600	-
SPSF3K_01195	0.594175	2.31018e-11	0.947438	1.98155e-24	0.848573	1.79621e-20		9.12303	9.10518	9.30654	8.83095	8.63563	8.88619	9.23573	9.03751	9.04742	9.72232	9.75909	9.8284	9.75188	9.63256	9.80873	10.0462	9.83636	9.9646		810	738	801	607	326	460	578	619	499	761	792	907	706	723	971	797	640	902		Chromosome	1175637	1175828	-
SPSF3K_01196	0.548788	2.39878e-17	0.763089	2.36535e-31	0.648347	4.55847e-23		12.4673	12.6288	12.5352	12.2222	12.0628	12.1867	12.5013	12.4248	12.3813	13.0904	13.034	13.154	12.9127	12.9065	12.9471	13.163	12.97	13.1133		8280	8544	7551	6420	3539	4567	5592	6522	5066	7891	7698	9129	6340	7025	8584	6937	5639	8028		Chromosome	1176110	1177228	+
SPSF3K_01197	-2.03645	1.33068e-44	0.0130287	0.932432	0.338847	0.0190876		9.28826	9.48962	9.37811	8.78548	8.54989	8.83878	8.73371	8.56886	8.5157	7.41631	7.24897	7.45657	8.85639	8.46576	8.87713	9.08182	8.60515	9.08617		909	965	842	588	307	445	407	446	344	151	136	172	378	320	507	407	271	489		Chromosome	1177293	1177631	-
SPSF3K_01198	-2.07088	1.29422e-36	0.0153689	0.930482	0.311654	0.061253		9.53548	9.8542	9.5391	9.03901	8.83193	9.14719	8.85811	8.94682	8.62741	7.5918	7.47773	7.72505	9.21914	8.66526	9.14187	9.34484	8.83369	9.1548		1080	1244	942	702	374	552	444	581	372	171	160	208	487	368	610	489	318	513		Chromosome	1177641	1178075	-
SPSF3K_01199	-0.946175	2.34115e-08	0.253796	0.15635	0.534992	0.00288039		7.67415	7.72402	7.82712	7.28264	6.72043	7.28511	7.07202	6.80523	6.81236	6.8249	6.86011	6.77854	7.49393	7.03024	7.55386	7.61196	7.14925	7.45131		293	280	284	204	84	149	126	128	103	99	103	106	145	116	200	145	97	155		Chromosome	1178162	1178983	+
SPSF3K_01200	-0.810526	1.93896e-12	-0.0181387	0.887553	0.653098	5.17149e-08		8.56942	8.45714	8.652	8.1777	7.94695	8.30886	7.9391	7.84411	7.64951	7.6485	7.75731	7.86749	7.99101	8.11986	8.27706	8.53167	8.37731	8.46657		550	469	507	384	201	307	233	268	187	178	195	230	206	251	333	277	231	317		Chromosome	1179084	1180478	+
SPSF3K_01201	-0.68518	0.000195988	-0.0567398	0.790329	0.621322	0.00137359		6.59911	6.40512	6.54767	6.16332	5.74194	6.17662	6.07047	5.97665	5.71169	6.04146	5.92196	5.64117	6.1955	5.76148	6.0358	6.53208	6.59158	6.43875		136	109	114	91	41	67	61	70	46	56	52	46	57	46	67	67	65	75		Chromosome	1180481	1180927	+
SPSF3K_01202	-2.44216	2.76868e-128	-1.70573	2.15699e-61	-0.331939	0.00359693		10.7956	10.7714	10.6679	9.96647	9.99566	10.212	8.74769	8.72638	8.46074	8.20236	8.26605	8.46878	8.38645	8.34979	8.3682	8.4303	8.15061	8.36884		2595	2354	2066	1340	842	1159	411	498	331	263	279	351	272	295	355	258	197	296		Chromosome	1181045	1181818	-
SPSF3K_01203	-0.514691	0.000177653	-1.11713	5.52421e-23	-1.68111	2.69056e-46		7.07184	7.05422	6.8718	8.35527	8.51698	8.27601	8.79893	8.8127	8.74176	6.51215	6.54382	6.47294	7.4036	7.13486	7.30816	6.98761	7.17787	7.21463		191	174	144	435	300	300	426	529	403	79	82	85	136	125	168	93	99	131		Chromosome	1182264	1182692	+
SPSF3K_01204	-0.608623	1.50299e-06	-1.15531	7.87275e-31	-1.42349	3.58091e-42		7.3748	7.13247	7.19934	8.73602	8.83575	8.7527	8.99916	8.84213	8.94949	6.72297	6.64148	6.59711	7.58807	7.65616	7.64946	7.60218	7.53946	7.44218		237	184	182	568	375	419	490	540	466	92	88	93	155	181	214	144	128	154		Chromosome	1182727	1183242	+
SPSF3K_01205	-0.374977	0.00263075	-1.21182	8.89901e-31	-1.53622	1.46279e-47		7.53223	7.50617	7.78664	9.32652	9.47765	9.32977	9.8175	9.63494	9.70257	7.28961	7.29971	7.14691	8.34391	7.97079	8.19795	8.26039	8.21417	8.11696		265	240	276	858	587	627	867	939	788	138	141	138	264	226	315	229	206	248		Chromosome	1183290	1184219	+
SPSF3K_01206	-0.326503	0.00613613	-1.56547	1.00315e-54	-1.74149	2.00232e-65		7.95012	7.79792	8.0097	10.0769	10.3294	10.1692	10.425	10.3204	10.3483	7.52414	7.73536	7.5363	8.73816	8.4613	8.69706	8.78607	8.48431	8.61198		356	295	323	1447	1062	1125	1323	1513	1235	163	192	182	348	319	447	331	249	351		Chromosome	1184223	1185206	+
SPSF3K_01207	-1.66388	9.84354e-50	-0.266218	0.0206682	-0.268776	0.0209833		10.1425	10.1647	10.0442	9.46199	9.38166	9.59246	9.45179	9.48018	9.3928	8.5387	8.48357	8.37215	9.35923	8.94652	9.31223	9.30922	8.92938	9.25198		1648	1544	1339	943	549	753	672	843	635	333	325	328	537	448	687	477	340	549		Chromosome	1185392	1186225	+
SPSF3K_01208	-1.00026	2.44642e-18	-0.315246	0.00722554	-0.172513	0.149237		11.4416	11.4855	11.5557	11.6038	11.6935	11.6826	11.6981	11.6272	11.6933	10.3207	10.5064	10.6436	11.4341	11.0623	11.5016	11.6257	11.2728	11.5778		4064	3865	3827	4180	2739	3219	3203	3750	3143	1154	1332	1599	2273	1954	3149	2388	1737	2767		Chromosome	1186239	1187639	+
SPSF3K_01209	-0.805544	3.41449e-11	-0.36597	0.00153606	-0.14537	0.22074		8.58491	8.53988	8.71268	9.33153	9.30385	9.28566	9.36604	9.32775	9.2971	7.71069	7.78607	7.94549	8.91932	8.7335	9.14187	9.26342	8.92094	9.33072		556	497	529	861	520	608	633	758	594	186	199	243	395	386	610	462	338	580		Chromosome	1187652	1187963	+
SPSF3K_01210	-0.549626	5.15852e-11	-0.178332	0.0348009	-0.0852235	0.323319		11.146	11.0627	11.2202	12.1058	12.0476	12.0979	12.3377	12.2121	12.3418	10.5717	10.6176	10.5979	11.9315	11.7828	11.9951	12.3652	12.0281	12.2252		3310	2882	3032	5922	3502	4294	4992	5627	4929	1374	1439	1549	3210	3222	4435	3989	2934	4336		Chromosome	1188104	1189783	+
SPSF3K_01211	-0.625676	1.42606e-05	-0.200784	0.144784	-0.24971	0.0636435		7.90969	7.9655	7.95137	8.82623	8.62684	8.87683	9.09248	9.15303	9.08425	7.42561	7.0017	7.50494	8.72164	8.32543	8.67451	9.02073	8.59987	8.9285		346	332	310	605	324	457	523	671	512	152	114	178	344	290	440	390	270	438		Chromosome	1189783	1190049	+
SPSF3K_01212	-0.502144	5.73327e-07	-0.0602529	0.567789	-0.0843525	0.418062		10.8285	10.84	10.8576	11.8645	11.7003	11.8727	12.1246	12.0325	12.1121	10.4089	10.3211	10.2917	11.8691	11.5393	11.8344	12.1276	11.7771	12.0868		2655	2469	2357	5009	2752	3673	4306	4968	4203	1227	1171	1252	3074	2721	3967	3383	2465	3939		Chromosome	1190173	1191423	+
[truncated: 945 more rows]
[truncated: 10 more columns]
